# Supplementary material for: Quantifying the effectiveness of shoreline armoring removal on coastal biota of Puget Sound
Source: PeerJ. 2018 Feb 23;6:e4275. doi: 10.7717/peerj.4275 (PMC5825941; doi:10.7717/peerj.4275)
Supplement: Supplemental Information 5 — Dataset of epibenthos sampled in Olympic Sculpture Park before and after shoreline armoring removal. [file peerj-06-4275-s005.xls]

## Sheet: epi data
Site	Year	Date	Replicate	Taxa	Taxa Grouping	Count	Density (m2)	Comment
RipRap	2005	2005-04-22	1	Paracalliopiella pratti	Amphipoda	21	1044.46	epibenthic pump is 16 cm in diameter, 0.020106 m2
RipRap	2005	2005-04-22	1	Cirripedia Nauplii	Cirripedia	2	99.4728
RipRap	2005	2005-04-22	1	Cirripedia Cyprid	Cirripedia	1	49.7364
RipRap	2005	2005-04-22	1	Harpacticus uniremis Group	Harpacticoida	3	149.209	#19, H. septentrionalis (3)
RipRap	2005	2005-04-22	1	Oncaea sp	Poecilostomatoida	1	49.7364
RipRap	2005	2005-04-22	1	Diarthrodes sp	Harpacticoida	2	99.4728
RipRap	2005	2005-04-22	1	Harpacticus sp Copepodid	Harpacticoida	1	49.7364
RipRap	2005	2005-04-22	1	Laophontidae Copepodid	Harpacticoida	1	49.7364
RipRap	2005	2005-04-22	1	Heterolaophonte longisetigera	Harpacticoida	1	49.7364	#19
RipRap	2005	2005-04-22	2	Paracalliopiella pratti	Amphipoda	20	994.728
RipRap	2005	2005-04-22	2	Cirripedia Nauplii	Cirripedia	28	1392.62
RipRap	2005	2005-04-22	2	Cirripedia Cyprid	Cirripedia	1	49.7364
RipRap	2005	2005-04-22	2	Harpacticus spp	Harpacticoida	1	49.7364	#20
RipRap	2005	2005-04-22	2	Corycaeus anglicus	Cyclopoida	1	49.7364
RipRap	2005	2005-04-22	2	Laophontidae Copepodid	Harpacticoida	1	49.7364	#20
RipRap	2005	2005-04-22	2	Parastenhelia spinosa	Harpacticoida	1	49.7364	#20
RipRap	2005	2005-04-22	3	Paracalliopiella pratti	Amphipoda	6	298.418
RipRap	2005	2005-04-22	3	Cirripedia Nauplii	Cirripedia	200	9947.28
RipRap	2005	2005-04-22	3	Chironomidae Larva	Diptera	1	49.7364
RipRap	2005	2005-04-22	3	Corycaeus anglicus	Cyclopoida	1	49.7364
RipRap	2005	2005-04-22	3	Harpacticus sp Copepodid	Harpacticoida	1	49.7364
RipRap	2005	2005-04-22	3	Heterolaophonte longisetigera	Harpacticoida	1	49.7364
RipRap	2005	2005-04-22	3	Harpacticus obscurus Group	Harpacticoida	1	49.7364
RipRap	2005	2005-04-22	3	Dactylopusia sp	Harpacticoida	1	49.7364
RipRap	2005	2005-04-22	4	Paracalliopiella pratti	Amphipoda	8	397.891
RipRap	2005	2005-04-22	4	Cirripedia Nauplii	Cirripedia	31	1541.83
RipRap	2005	2005-04-22	4	Cirripedia Cyprid	Cirripedia	2	99.4728
RipRap	2005	2005-04-22	4	Harpacticus uniremis Group	Harpacticoida	1	49.7364	H. septentrionalis (1)
RipRap	2005	2005-04-22	4	Amphiascopsis cinctus	Harpacticoida	1	49.7364
RipRap	2005	2005-04-22	4	Chironomidae Larva	Diptera	1	49.7364
RipRap	2005	2005-04-22	4	Laophontidae Copepodid	Harpacticoida	1	49.7364
RipRap	2005	2005-04-22	4	Harpacticus sp Copepodid	Harpacticoida	1	49.7364
RipRap	2005	2005-04-22	4	Harpacticus obscurus Group	Harpacticoida	1	49.7364
RipRap	2005	2005-04-22	5	Paracalliopiella pratti	Amphipoda	39	1939.72
RipRap	2005	2005-04-22	5	Cirripedia Nauplii	Cirripedia	12	596.837
RipRap	2005	2005-04-22	5	Cirripedia Cyprid	Cirripedia	1	49.7364
RipRap	2005	2005-04-22	5	Amphiascopsis cinctus	Harpacticoida	2	99.4728
RipRap	2005	2005-04-22	5	Harpacticus uniremis Group	Harpacticoida	2	99.4728	H. septentrionalis (2)
RipRap	2005	2005-04-22	6	Paracalliopiella pratti	Amphipoda	19	944.992	lots of green diatoms in this sample
RipRap	2005	2005-04-22	6	Cirripedia Nauplii	Cirripedia	13	646.573
RipRap	2005	2005-04-22	6	Cirripedia Cyprid	Cirripedia	2	99.4728
RipRap	2005	2005-04-22	6	Harpacticus uniremis Group	Harpacticoida	1	49.7364	H. septentrionalis (1)
RipRap	2005	2005-04-22	6	Idotea sp	Isopoda	1	49.7364	#1, too small to count segments on palp
RipRap	2005	2005-04-22	6	Diarthrodes sp	Harpacticoida	3	149.209
RipRap	2005	2005-04-22	6	Chironomidae Pupa	Diptera	1	49.7364
RipRap	2005	2005-04-22	6	Oncaea sp	Poecilostomatoida	2	99.4728
RipRap	2005	2005-04-22	6	Chironomidae Larva	Diptera	1	49.7364
RipRap	2005	2005-04-22	6	Corycaeus anglicus	Cyclopoida	1	49.7364
RipRap	2005	2005-04-22	6	Dactylopusia sp	Harpacticoida	2	99.4728
RipRap	2005	2005-04-22	6	Heterolaophonte longisetigera	Harpacticoida	7	348.155
RipRap	2005	2005-04-22	6	Laophontidae Copepodid	Harpacticoida	1	49.7364
RipRap	2005	2005-04-22	6	Harpacticus sp Copepodid	Harpacticoida	2	99.4728
RipRap	2005	2005-04-22	6	Harpacticus obscurus Group	Harpacticoida	3	149.209
RipRap	2005	2005-04-22	7	Paracalliopiella pratti	Amphipoda	8	397.891
RipRap	2005	2005-04-22	7	Cirripedia Cyprid	Cirripedia	2	99.4728
RipRap	2005	2005-04-22	7	Cirripedia Nauplii	Cirripedia	12	596.837
RipRap	2005	2005-04-22	7	Amphiascopsis cinctus	Harpacticoida	1	49.7364
RipRap	2005	2005-04-22	7	Heterolaophonte longisetigera	Harpacticoida	1	49.7364
RipRap	2005	2005-04-22	7	Parastenhelia spinosa	Harpacticoida	1	49.7364	#2
RipRap	2005	2005-04-22	7	Mesochra sp	Harpacticoida	1	49.7364	#4
RipRap	2005	2005-04-22	7	Dactylopusia sp	Harpacticoida	2	99.4728
RipRap	2005	2005-04-22	7	Harpacticus obscurus Group	Harpacticoida	2	99.4728
RipRap	2005	2005-04-22	7	Harpacticus sp Copepodid	Harpacticoida	2	99.4728
Pocket Beach	2005	2005-04-22	1	Paracalliopiella pratti	Amphipoda	12	596.837
Pocket Beach	2005	2005-04-22	1	Cirripedia Cyprid	Cirripedia	2	99.4728
Pocket Beach	2005	2005-04-22	1	Cirripedia Nauplii	Cirripedia	4	198.946
Pocket Beach	2005	2005-04-22	1	Harpacticus uniremis Group	Harpacticoida	2	99.4728	#11, H. septentrionalis (2)
Pocket Beach	2005	2005-04-22	1	Turbellaria	Turbellaria	1	49.7364
Pocket Beach	2005	2005-04-22	1	Chironomidae Larva	Diptera	1	49.7364
Pocket Beach	2005	2005-04-22	1	Dactylopusia sp	Harpacticoida	2	99.4728	#10
Pocket Beach	2005	2005-04-22	1	Laophontidae Copepodid	Harpacticoida	1	49.7364	#11, copepodite
Pocket Beach	2005	2005-04-22	2	Paracalliopiella pratti	Amphipoda	32	1591.56
Pocket Beach	2005	2005-04-22	2	Cirripedia Nauplii	Cirripedia	6	298.418
Pocket Beach	2005	2005-04-22	2	Cirripedia Cyprid	Cirripedia	2	99.4728
Pocket Beach	2005	2005-04-22	2	Amphiascopsis cinctus	Harpacticoida	1	49.7364	#12
Pocket Beach	2005	2005-04-22	2	Spionidae Larva	Polychaeta	1	49.7364
Pocket Beach	2005	2005-04-22	2	Sphaeromatidae	Isopoda	1	49.7364	juv.
Pocket Beach	2005	2005-04-22	2	Diarthrodes sp	Harpacticoida	3	149.209
Pocket Beach	2005	2005-04-22	2	Heterolaophonte longisetigera	Harpacticoida	1	49.7364	#12
Pocket Beach	2005	2005-04-22	2	Harpacticus obscurus Group	Harpacticoida	2	99.4728	#12
Pocket Beach	2005	2005-04-22	2	Harpacticoida Copepodid	Harpacticoida	1	49.7364
Pocket Beach	2005	2005-04-22	2	Oncaea sp	Poecilostomatoida	1	49.7364
Pocket Beach	2005	2005-04-22	2	Harpacticus sp Copepodid	Harpacticoida	1	49.7364
Pocket Beach	2005	2005-04-22	2	Cyclopoida	Cyclopoida	1	49.7364	#12
Pocket Beach	2005	2005-04-22	3	Paracalliopiella pratti	Amphipoda	26	1293.15
Pocket Beach	2005	2005-04-22	3	Cirripedia Cyprid	Cirripedia	1	49.7364
Pocket Beach	2005	2005-04-22	3	Cirripedia Nauplii	Cirripedia	7	348.155
Pocket Beach	2005	2005-04-22	3	Chironomidae Larva	Diptera	1	49.7364
Pocket Beach	2005	2005-04-22	3	Diarthrodes sp	Harpacticoida	1	49.7364
Pocket Beach	2005	2005-04-22	3	Oncaea sp	Poecilostomatoida	1	49.7364
Pocket Beach	2005	2005-04-22	3	Harpacticus sp Copepodid	Harpacticoida	1	49.7364
Pocket Beach	2005	2005-04-22	3	Harpacticus obscurus Group	Harpacticoida	3	149.209	#13
Pocket Beach	2005	2005-04-22	3	Dactylopusia sp	Harpacticoida	1	49.7364	#13
Pocket Beach	2005	2005-04-22	4	Paracalliopiella pratti	Amphipoda	5	248.682
Pocket Beach	2005	2005-04-22	4	Cirripedia Nauplii	Cirripedia	7	348.155
Pocket Beach	2005	2005-04-22	4	Cirripedia Cyprid	Cirripedia	1	49.7364
Pocket Beach	2005	2005-04-22	4	Harpacticus uniremis Group	Harpacticoida	1	49.7364	#14, H. septentrionalis (1)
Pocket Beach	2005	2005-04-22	4	Diarthrodes sp	Harpacticoida	3	149.209
Pocket Beach	2005	2005-04-22	4	Dactylopusia sp	Harpacticoida	1	49.7364	copepodite
Pocket Beach	2005	2005-04-22	4	Oncaea sp	Poecilostomatoida	2	99.4728
Pocket Beach	2005	2005-04-22	4	Harpacticus obscurus Group	Harpacticoida	3	149.209	#14
Pocket Beach	2005	2005-04-22	4	Dynamenella sheareri	Isopoda	1	49.7364	#15
Pocket Beach	2005	2005-04-22	5	Paracalliopiella pratti	Amphipoda	7	348.155
Pocket Beach	2005	2005-04-22	5	Oligochaeta	Oligochaeta	1	49.7364
Pocket Beach	2005	2005-04-22	5	Cirripedia Nauplii	Cirripedia	8	397.891
Pocket Beach	2005	2005-04-22	5	Cirripedia Cyprid	Cirripedia	2	99.4728
Pocket Beach	2005	2005-04-22	5	Amphiascopsis cinctus	Harpacticoida	2	99.4728	#16
Pocket Beach	2005	2005-04-22	5	Chironomidae Larva	Diptera	1	49.7364
Pocket Beach	2005	2005-04-22	5	Diarthrodes sp	Harpacticoida	1	49.7364
Pocket Beach	2005	2005-04-22	5	Harpacticus obscurus Group	Harpacticoida	2	99.4728	#16
Pocket Beach	2005	2005-04-22	6	Paracalliopiella pratti	Amphipoda	17	845.519
Pocket Beach	2005	2005-04-22	6	Cirripedia Nauplii	Cirripedia	24	1193.67
Pocket Beach	2005	2005-04-22	6	Cirripedia Cyprid	Cirripedia	2	99.4728
Pocket Beach	2005	2005-04-22	6	Amphiascopsis cinctus	Harpacticoida	1	49.7364	#17
Pocket Beach	2005	2005-04-22	6	Oncaea sp	Poecilostomatoida	2	99.4728
Pocket Beach	2005	2005-04-22	6	Corycaeus anglicus	Cyclopoida	1	49.7364
Pocket Beach	2005	2005-04-22	6	Dactylopusia sp	Harpacticoida	3	149.209	#17
Pocket Beach	2005	2005-04-22	7	Paracalliopiella pratti	Amphipoda	17	845.519
Pocket Beach	2005	2005-04-22	7	Cirripedia Nauplii	Cirripedia	11	547.1
Pocket Beach	2005	2005-04-22	7	Diarthrodes sp	Harpacticoida	1	49.7364
Pocket Beach	2005	2005-04-22	7	Harpacticus obscurus Group	Harpacticoida	1	49.7364	#18
Pocket Beach	2005	2005-04-22	7	Sphaeromatidae	Isopoda	1	49.7364	just the head
Seawall	2005	2005-04-22	1	Paracalliopiella pratti	Amphipoda	24	1193.67
Seawall	2005	2005-04-22	1	Cirripedia Nauplii	Cirripedia	6	298.418	epibenthic pump is 16 cm in diameter, 0.020106 m2
Seawall	2005	2005-04-22	1	Cirripedia Cyprid	Cirripedia	1	49.7364
Seawall	2005	2005-04-22	2	Paracalliopiella pratti	Amphipoda	50	2486.82
Seawall	2005	2005-04-22	2	Corycaeus anglicus	Cyclopoida	1	49.7364
Seawall	2005	2005-04-22	2	Diarthrodes sp	Harpacticoida	1	49.7364
Seawall	2005	2005-04-22	2	Diosaccus spinatus	Harpacticoida	1	49.7364
Seawall	2005	2005-04-22	2	Oncaea sp	Poecilostomatoida	1	49.7364
Seawall	2005	2005-04-22	3	Paracalliopiella pratti	Amphipoda	24	1193.67
Seawall	2005	2005-04-22	3	Cirripedia Cyprid	Cirripedia	1	49.7364
Seawall	2005	2005-04-22	3	Chironomidae Larva	Diptera	3	149.209
Seawall	2005	2005-04-22	3	Epicaridea sp	Isopoda	1	49.7364
Seawall	2005	2005-04-22	3	Oncaea sp	Poecilostomatoida	1	49.7364
Seawall	2005	2005-04-22	3	Corycaeus anglicus	Cyclopoida	1	49.7364
Seawall	2005	2005-04-22	4	Paracalliopiella pratti	Amphipoda	30	1492.09
Seawall	2005	2005-04-22	4	Cirripedia Cyprid	Cirripedia	2	99.4728
Seawall	2005	2005-04-22	4	Cirripedia Nauplii	Cirripedia	1	49.7364
Seawall	2005	2005-04-22	4	Harpacticus obscurus Group	Harpacticoida	1	49.7364	these are all obscurus group, #6
Seawall	2005	2005-04-22	5	Paracalliopiella pratti	Amphipoda	50	2486.82
Seawall	2005	2005-04-22	5	Cirripedia Cyprid	Cirripedia	1	49.7364
Seawall	2005	2005-04-22	5	Chironomidae Larva	Diptera	1	49.7364	found scutum and tergum, barnacles look like Balanus glandula
Seawall	2005	2005-04-22	5	Oncaea sp	Poecilostomatoida	1	49.7364
Seawall	2005	2005-04-22	5	Corycaeus anglicus	Cyclopoida	1	49.7364
Seawall	2005	2005-04-22	6	Paracalliopiella pratti	Amphipoda	71	3531.28
Seawall	2005	2005-04-22	6	Cirripedia Nauplii	Cirripedia	1	49.7364
Seawall	2005	2005-04-22	6	Cirripedia Cyprid	Cirripedia	2	99.4728
Seawall	2005	2005-04-22	7	Paracalliopiella pratti	Amphipoda	74	3680.49
Seawall	2005	2005-04-22	7	Cirripedia Cyprid	Cirripedia	1	49.7364
Seawall	2005	2005-04-22	7	Cirripedia Nauplii	Cirripedia	1	49.7364
Seawall	2005	2005-04-22	7	Oncaea sp	Poecilostomatoida	2	99.4728
Habitat Bench	2005	2005-04-22	1	Paracalliopiella pratti	Amphipoda	19	944.992
Habitat Bench	2005	2005-04-22	1	Cirripedia Nauplii	Cirripedia	5	248.682
Habitat Bench	2005	2005-04-22	1	Cirripedia Cyprid	Cirripedia	1	49.7364
Habitat Bench	2005	2005-04-22	1	Oncaea sp	Poecilostomatoida	1	49.7364
Habitat Bench	2005	2005-04-22	2	Paracalliopiella pratti	Amphipoda	8	397.891
Habitat Bench	2005	2005-04-22	2	Cirripedia Cyprid	Cirripedia	1	49.7364
Habitat Bench	2005	2005-04-22	2	Cirripedia Nauplii	Cirripedia	1	49.7364
Habitat Bench	2005	2005-04-22	2	Corycaeus anglicus	Cyclopoida	1	49.7364
Habitat Bench	2005	2005-04-22	2	Harpacticus obscurus Group	Harpacticoida	1	49.7364	#7
Habitat Bench	2005	2005-04-22	3	Paracalliopiella pratti	Amphipoda	10	497.364
Habitat Bench	2005	2005-04-22	3	Cirripedia Nauplii	Cirripedia	2	99.4728
Habitat Bench	2005	2005-04-22	3	Cirripedia Cyprid	Cirripedia	1	49.7364
Habitat Bench	2005	2005-04-22	3	Corycaeus anglicus	Cyclopoida	1	49.7364
Habitat Bench	2005	2005-04-22	3	Oncaea sp	Poecilostomatoida	1	49.7364
Habitat Bench	2005	2005-04-22	3	Chironomidae Larva	Diptera	1	49.7364
Habitat Bench	2005	2005-04-22	4	Paracalliopiella pratti	Amphipoda	16	795.782
Habitat Bench	2005	2005-04-22	4	Cirripedia Nauplii	Cirripedia	3	149.209
Habitat Bench	2005	2005-04-22	4	Oncaea sp	Poecilostomatoida	2	99.4728
Habitat Bench	2005	2005-04-22	4	Corycaeus anglicus	Cyclopoida	1	49.7364
Habitat Bench	2005	2005-04-22	4	Amphiascus sp	Harpacticoida	1	49.7364	#8
Habitat Bench	2005	2005-04-22	4	Harpacticus uniremis	Harpacticoida	1	49.7364	#8
Habitat Bench	2005	2005-04-22	5	Paracalliopiella pratti	Amphipoda	15	746.046
Habitat Bench	2005	2005-04-22	5	Cirripedia Nauplii	Cirripedia	2	99.4728
Habitat Bench	2005	2005-04-22	5	Oncaea sp	Poecilostomatoida	2	99.4728
Habitat Bench	2005	2005-04-22	6	Paracalliopiella pratti	Amphipoda	23	1143.94
Habitat Bench	2005	2005-04-22	6	Cirripedia Nauplii	Cirripedia	6	298.418
Habitat Bench	2005	2005-04-22	6	Cirripedia Cyprid	Cirripedia	3	149.209
Habitat Bench	2005	2005-04-22	6	Chironomidae Larva	Diptera	1	49.7364
Habitat Bench	2005	2005-04-22	6	Corycaeus anglicus	Cyclopoida	1	49.7364
Habitat Bench	2005	2005-04-22	6	Polychaeta Larva	Polychaeta	1	49.7364
Habitat Bench	2005	2005-04-22	6	Oncaea sp	Poecilostomatoida	1	49.7364
Habitat Bench	2005	2005-04-22	6	Dactylopusia sp	Harpacticoida	1	49.7364	#9, maybe vulgaris, but not sure, undescribed?
Habitat Bench	2005	2005-04-22	7	Paracalliopiella pratti	Amphipoda	30	1492.09
Habitat Bench	2005	2005-04-22	7	Cirripedia Nauplii	Cirripedia	3	149.209
Habitat Bench	2005	2005-04-22	7	Cirripedia Cyprid	Cirripedia	6	298.418
Habitat Bench	2005	2005-04-22	7	Oncaea sp	Poecilostomatoida	1	49.7364
RipRap	2005	2005-05-06	1	Paracalliopiella pratti	Amphipoda	21	1044.46
RipRap	2005	2005-05-06	1	Capitellidae	Polychaeta	1	49.7364
RipRap	2005	2005-05-06	1	Cirripedia Cyprid	Cirripedia	1	49.7364
RipRap	2005	2005-05-06	1	Harpacticus uniremis Group	Harpacticoida	2	99.4728	H. septentrionalis (2)
RipRap	2005	2005-05-06	1	Cyclopoida	Cyclopoida	1	49.7364
RipRap	2005	2005-05-06	1	Protohyale frequens	Amphipoda	4	198.946	#6,7
RipRap	2005	2005-05-06	1	Heterolaophonte discophora	Harpacticoida	1	49.7364
RipRap	2005	2005-05-06	1	Parastenhelia spinosa	Harpacticoida	1	49.7364
RipRap	2005	2005-05-06	1	Harpacticoida Copepodid	Harpacticoida	1	49.7364
RipRap	2005	2005-05-06	2	Paracalliopiella pratti	Amphipoda	31	1541.83
RipRap	2005	2005-05-06	2	Cirripedia Nauplii	Cirripedia	1	49.7364
RipRap	2005	2005-05-06	2	Cirripedia Cyprid	Cirripedia	1	49.7364
RipRap	2005	2005-05-06	2	Harpacticus uniremis Group	Harpacticoida	2	99.4728	H. septentrionalis (2)
RipRap	2005	2005-05-06	2	Nematoda	Nematoda	1	49.7364
RipRap	2005	2005-05-06	2	Corycaeus anglicus	Cyclopoida	2	99.4728
RipRap	2005	2005-05-06	2	Heterolaophonte longisetigera	Harpacticoida	1	49.7364
RipRap	2005	2005-05-06	3	Paracalliopiella pratti	Amphipoda	62	3083.66
RipRap	2005	2005-05-06	3	Cirripedia Cyprid	Cirripedia	1	49.7364
RipRap	2005	2005-05-06	3	Harpacticus uniremis Group	Harpacticoida	2	99.4728	H. septentrionalis (2)
RipRap	2005	2005-05-06	3	Corycaeus anglicus	Cyclopoida	1	49.7364
RipRap	2005	2005-05-06	3	Oncaea sp	Poecilostomatoida	1	49.7364
RipRap	2005	2005-05-06	3	Heterolaophonte sp	Harpacticoida	1	49.7364
RipRap	2005	2005-05-06	3	Nematoda	Nematoda	1	49.7364
RipRap	2005	2005-05-06	3	Mesochra sp	Harpacticoida	1	49.7364
RipRap	2005	2005-05-06	4	Paracalliopiella pratti	Amphipoda	38	1889.98
RipRap	2005	2005-05-06	4	Cirripedia Cyprid	Cirripedia	3	149.209
RipRap	2005	2005-05-06	4	Harpacticus uniremis Group	Harpacticoida	12	596.837	H. septentrionalis (12)
RipRap	2005	2005-05-06	4	Amphiascopsis cinctus	Harpacticoida	2	99.4728
RipRap	2005	2005-05-06	4	Protohyale frequens	Amphipoda	6	298.418
RipRap	2005	2005-05-06	4	Mesochra sp	Harpacticoida	2	99.4728
RipRap	2005	2005-05-06	4	Corycaeus anglicus	Cyclopoida	1	49.7364
RipRap	2005	2005-05-06	4	Harpacticoida Copepodid	Harpacticoida	5	248.682
RipRap	2005	2005-05-06	4	Harpacticus obscurus Group	Harpacticoida	2	99.4728
RipRap	2005	2005-05-06	4	Heterolaophonte longisetigera	Harpacticoida	3	149.209
RipRap	2005	2005-05-06	4	Harpacticus sp Copepodid	Harpacticoida	4	198.946
RipRap	2005	2005-05-06	4	Dactylopusia sp	Harpacticoida	1	49.7364
RipRap	2005	2005-05-06	4	Diarthrodes sp	Harpacticoida	1	49.7364
RipRap	2005	2005-05-06	5	Paracalliopiella pratti	Amphipoda	18	895.255
RipRap	2005	2005-05-06	5	Cirripedia Cyprid	Cirripedia	1	49.7364
RipRap	2005	2005-05-06	5	Harpacticus uniremis Group	Harpacticoida	2	99.4728	H. septentrionalis (2)
RipRap	2005	2005-05-06	5	Corycaeus anglicus	Cyclopoida	1	49.7364
RipRap	2005	2005-05-06	5	Dynamenella sheareri	Isopoda	1	49.7364
RipRap	2005	2005-05-06	5	Heterolaophonte discophora	Harpacticoida	1	49.7364
RipRap	2005	2005-05-06	5	Heterolaophonte longisetigera	Harpacticoida	1	49.7364
RipRap	2005	2005-05-06	6	Paracalliopiella pratti	Amphipoda	21	1044.46
RipRap	2005	2005-05-06	6	Cirripedia Cyprid	Cirripedia	2	99.4728
RipRap	2005	2005-05-06	6	Harpacticus uniremis Group	Harpacticoida	4	198.946	H. septentrionalis (4)
RipRap	2005	2005-05-06	6	Protohyale frequens	Amphipoda	6	298.418
RipRap	2005	2005-05-06	6	Diarthrodes sp	Harpacticoida	1	49.7364
RipRap	2005	2005-05-06	6	Harpacticus obscurus Group	Harpacticoida	1	49.7364
RipRap	2005	2005-05-06	6	Tisbe sp	Harpacticoida	2	99.4728
RipRap	2005	2005-05-06	6	Dactylopusia sp	Harpacticoida	1	49.7364
RipRap	2005	2005-05-06	6	Harpacticoida Copepodid	Harpacticoida	1	49.7364
RipRap	2005	2005-05-06	7	Paracalliopiella pratti	Amphipoda	45	2238.14
RipRap	2005	2005-05-06	7	Cirripedia Cyprid	Cirripedia	2	99.4728
RipRap	2005	2005-05-06	7	Amphiascopsis cinctus	Harpacticoida	1	49.7364
RipRap	2005	2005-05-06	7	Harpacticus uniremis Group	Harpacticoida	2	99.4728	H. septentrionalis (2)
RipRap	2005	2005-05-06	7	Protohyale frequens	Amphipoda	3	149.209
RipRap	2005	2005-05-06	7	Heterolaophonte longisetigera	Harpacticoida	1	49.7364
RipRap	2005	2005-05-06	7	Parastenhelia spinosa	Harpacticoida	1	49.7364
RipRap	2005	2005-05-06	7	Heterolaophonte discophora	Harpacticoida	1	49.7364
RipRap	2005	2005-05-06	7	Dactylopusia sp	Harpacticoida	1	49.7364
Pocket Beach	2005	2005-05-06	1	Paracalliopiella pratti	Amphipoda	33	1641.3
Pocket Beach	2005	2005-05-06	1	Cirripedia Cyprid	Cirripedia	6	298.418
Pocket Beach	2005	2005-05-06	1	Cirripedia Nauplii	Cirripedia	2	99.4728
Pocket Beach	2005	2005-05-06	1	Harpacticus uniremis Group	Harpacticoida	1	49.7364	H. septentrionalis (1)
Pocket Beach	2005	2005-05-06	1	Heterolaophonte longisetigera	Harpacticoida	1	49.7364
Pocket Beach	2005	2005-05-06	1	Tisbe sp	Harpacticoida	2	99.4728
Pocket Beach	2005	2005-05-06	1	Dactylopusia sp	Harpacticoida	1	49.7364
Pocket Beach	2005	2005-05-06	1	Heterolaophonte discophora	Harpacticoida	1	49.7364	#5
Pocket Beach	2005	2005-05-06	2	Paracalliopiella pratti	Amphipoda	45	2238.14
Pocket Beach	2005	2005-05-06	2	Cirripedia Nauplii	Cirripedia	1	49.7364
Pocket Beach	2005	2005-05-06	2	Cirripedia Cyprid	Cirripedia	1	49.7364
Pocket Beach	2005	2005-05-06	2	Harpacticus uniremis Group	Harpacticoida	2	99.4728	H. septentrionalis (2)
Pocket Beach	2005	2005-05-06	2	Amphiascopsis cinctus	Harpacticoida	1	49.7364
Pocket Beach	2005	2005-05-06	2	Corycaeus anglicus	Cyclopoida	1	49.7364
Pocket Beach	2005	2005-05-06	2	Dactylopusia sp	Harpacticoida	1	49.7364
Pocket Beach	2005	2005-05-06	2	Harpacticus obscurus Group	Harpacticoida	1	49.7364
Pocket Beach	2005	2005-05-06	3	Paracalliopiella pratti	Amphipoda	15	746.046
Pocket Beach	2005	2005-05-06	3	Cirripedia Cyprid	Cirripedia	2	99.4728
Pocket Beach	2005	2005-05-06	3	Cirripedia Nauplii	Cirripedia	1	49.7364
Pocket Beach	2005	2005-05-06	3	Amphiascopsis cinctus	Harpacticoida	1	49.7364
Pocket Beach	2005	2005-05-06	3	Harpacticus uniremis Group	Harpacticoida	1	49.7364	H. septentrionalis (1)
Pocket Beach	2005	2005-05-06	3	Dactylopusia sp	Harpacticoida	3	149.209
Pocket Beach	2005	2005-05-06	3	Mesochra sp	Harpacticoida	1	49.7364
Pocket Beach	2005	2005-05-06	3	Diarthrodes sp	Harpacticoida	1	49.7364
Pocket Beach	2005	2005-05-06	4	Paracalliopiella pratti	Amphipoda	21	1044.46
Pocket Beach	2005	2005-05-06	4	Cirripedia Nauplii	Cirripedia	2	99.4728
Pocket Beach	2005	2005-05-06	4	Cirripedia Cyprid	Cirripedia	3	149.209
Pocket Beach	2005	2005-05-06	4	Amphiascopsis cinctus	Harpacticoida	1	49.7364
Pocket Beach	2005	2005-05-06	4	Harpacticus uniremis Group	Harpacticoida	1	49.7364	H. septentrionalis (1)
Pocket Beach	2005	2005-05-06	4	Harpacticoida Copepodid	Harpacticoida	1	49.7364
Pocket Beach	2005	2005-05-06	4	Diarthrodes sp	Harpacticoida	1	49.7364
Pocket Beach	2005	2005-05-06	4	Dactylopusia sp	Harpacticoida	1	49.7364
Pocket Beach	2005	2005-05-06	4	Parastenhelia spinosa	Harpacticoida	1	49.7364
Pocket Beach	2005	2005-05-06	5	Paracalliopiella pratti	Amphipoda	19	944.992
Pocket Beach	2005	2005-05-06	5	Cirripedia Cyprid	Cirripedia	4	198.946
Pocket Beach	2005	2005-05-06	5	Cirripedia Nauplii	Cirripedia	1	49.7364
Pocket Beach	2005	2005-05-06	5	Amphiascopsis cinctus	Harpacticoida	1	49.7364
Pocket Beach	2005	2005-05-06	5	Corycaeus anglicus	Cyclopoida	1	49.7364
Pocket Beach	2005	2005-05-06	5	Harpacticoida Copepodid	Harpacticoida	1	49.7364
Pocket Beach	2005	2005-05-06	5	Diarthrodes sp	Harpacticoida	1	49.7364
Pocket Beach	2005	2005-05-06	5	Dactylopusia sp	Harpacticoida	1	49.7364
Pocket Beach	2005	2005-05-06	6	Paracalliopiella pratti	Amphipoda	29	1442.36
Pocket Beach	2005	2005-05-06	6	Cirripedia Cyprid	Cirripedia	2	99.4728
Pocket Beach	2005	2005-05-06	6	Cirripedia Nauplii	Cirripedia	2	99.4728
Pocket Beach	2005	2005-05-06	6	Ostracoda	Ostracoda	1	49.7364
Pocket Beach	2005	2005-05-06	6	Corycaeus anglicus	Cyclopoida	1	49.7364
Pocket Beach	2005	2005-05-06	7	Paracalliopiella pratti	Amphipoda	67	3332.34
Pocket Beach	2005	2005-05-06	7	Cirripedia Cyprid	Cirripedia	2	99.4728
Pocket Beach	2005	2005-05-06	7	Amphiascopsis cinctus	Harpacticoida	1	49.7364
Pocket Beach	2005	2005-05-06	7	Harpacticus uniremis Group	Harpacticoida	1	49.7364	H. septentrionalis (1)
Pocket Beach	2005	2005-05-06	7	Heterolaophonte sp	Harpacticoida	1	49.7364
Pocket Beach	2005	2005-05-06	7	Mesochra sp	Harpacticoida	1	49.7364
Pocket Beach	2005	2005-05-06	7	Heterolaophonte longisetigera	Harpacticoida	1	49.7364
Pocket Beach	2005	2005-05-06	7	Diarthrodes sp	Harpacticoida	1	49.7364
Pocket Beach	2005	2005-05-06	7	Harpacticus obscurus Group	Harpacticoida	1	49.7364
Seawall	2005	2005-05-06	1	Paracalliopiella pratti	Amphipoda	17	845.519
Seawall	2005	2005-05-06	1	Cirripedia Cyprid	Cirripedia	1	49.7364
Seawall	2005	2005-05-06	1	Cirripedia Nauplii	Cirripedia	1	49.7364
Seawall	2005	2005-05-06	1	Amphiascopsis cinctus	Harpacticoida	1	49.7364
Seawall	2005	2005-05-06	1	Corycaeus anglicus	Cyclopoida	2	99.4728
Seawall	2005	2005-05-06	2	Paracalliopiella pratti	Amphipoda	15	746.046
Seawall	2005	2005-05-06	2	Amphiascopsis cinctus	Harpacticoida	1	49.7364
Seawall	2005	2005-05-06	2	Harpacticus obscurus Group	Harpacticoida	3	149.209
Seawall	2005	2005-05-06	2	Harpacticus sp Copepodid	Harpacticoida	1	49.7364
Seawall	2005	2005-05-06	2	Corycaeus anglicus	Cyclopoida	2	99.4728
Seawall	2005	2005-05-06	2	Dactylopusia sp	Harpacticoida	1	49.7364
Seawall	2005	2005-05-06	3	Paracalliopiella pratti	Amphipoda	10	497.364
Seawall	2005	2005-05-06	3	Harpacticus uniremis Group	Harpacticoida	1	49.7364	H. septentrionalis (1)
Seawall	2005	2005-05-06	3	Corycaeus anglicus	Cyclopoida	1	49.7364
Seawall	2005	2005-05-06	3	Harpacticus sp Copepodid	Harpacticoida	1	49.7364
Seawall	2005	2005-05-06	3	Harpacticus obscurus Group	Harpacticoida	1	49.7364
Seawall	2005	2005-05-06	4	Paracalliopiella pratti	Amphipoda	4	198.946
Seawall	2005	2005-05-06	4	Cirripedia Cyprid	Cirripedia	1	49.7364
Seawall	2005	2005-05-06	4	Dactylopusia sp	Harpacticoida	1	49.7364
Seawall	2005	2005-05-06	4	Tisbe sp	Harpacticoida	1	49.7364	#3
Seawall	2005	2005-05-06	5	Paracalliopiella pratti	Amphipoda	2	99.4728
Seawall	2005	2005-05-06	5	Cirripedia Nauplii	Cirripedia	2	99.4728
Seawall	2005	2005-05-06	5	Harpacticus obscurus Group	Harpacticoida	2	99.4728
Seawall	2005	2005-05-06	5	Corycaeus anglicus	Cyclopoida	1	49.7364
Seawall	2005	2005-05-06	6	Paracalliopiella pratti	Amphipoda	8	397.891
Seawall	2005	2005-05-06	6	Cirripedia Nauplii	Cirripedia	1	49.7364
Seawall	2005	2005-05-06	6	Cirripedia Cyprid	Cirripedia	3	149.209
Seawall	2005	2005-05-06	6	Amphiascopsis cinctus	Harpacticoida	2	99.4728
Seawall	2005	2005-05-06	6	Harpacticus uniremis Group	Harpacticoida	1	49.7364	H. septentrionalis (1)
Seawall	2005	2005-05-06	6	Harpacticus sp Copepodid	Harpacticoida	2	99.4728
Seawall	2005	2005-05-06	6	Harpacticus obscurus Group	Harpacticoida	6	298.418
Seawall	2005	2005-05-06	6	Corycaeus anglicus	Cyclopoida	1	49.7364
Seawall	2005	2005-05-06	7	Paracalliopiella pratti	Amphipoda	12	596.837
Seawall	2005	2005-05-06	7	Cirripedia Cyprid	Cirripedia	1	49.7364
Seawall	2005	2005-05-06	7	Amphiascopsis cinctus	Harpacticoida	1	49.7364
Seawall	2005	2005-05-06	7	Dactylopusia sp	Harpacticoida	1	49.7364
Seawall	2005	2005-05-06	7	Harpacticus sp Copepodid	Harpacticoida	1	49.7364
Seawall	2005	2005-05-06	7	Harpacticus obscurus Group	Harpacticoida	1	49.7364
Seawall	2005	2005-05-06	7	Tisbe sp	Harpacticoida	1	49.7364
Habitat Bench	2005	2005-05-06	1	Paracalliopiella pratti	Amphipoda	3	149.209
Habitat Bench	2005	2005-05-06	2	Paracalliopiella pratti	Amphipoda	17	845.519
Habitat Bench	2005	2005-05-06	2	Cirripedia Cyprid	Cirripedia	1	49.7364
Habitat Bench	2005	2005-05-06	2	Harpacticus spp	Harpacticoida	1	49.7364
Habitat Bench	2005	2005-05-06	2	Harpacticus uniremis Group	Harpacticoida	1	49.7364	H. septentrionalis (1)
Habitat Bench	2005	2005-05-06	2	Chironomidae Larva	Diptera	1	49.7364
Habitat Bench	2005	2005-05-06	3	Paracalliopiella pratti	Amphipoda	12	596.837
Habitat Bench	2005	2005-05-06	3	Cirripedia Cyprid	Cirripedia	1	49.7364
Habitat Bench	2005	2005-05-06	3	Cirripedia Nauplii	Cirripedia	2	99.4728
Habitat Bench	2005	2005-05-06	3	Amphiascopsis cinctus	Harpacticoida	1	49.7364
Habitat Bench	2005	2005-05-06	3	Harpacticus obscurus Group	Harpacticoida	2	99.4728
Habitat Bench	2005	2005-05-06	3	Oncaea sp	Poecilostomatoida	1	49.7364
Habitat Bench	2005	2005-05-06	3	Corycaeus anglicus	Cyclopoida	1	49.7364
Habitat Bench	2005	2005-05-06	4	Paracalliopiella pratti	Amphipoda	7	348.155
Habitat Bench	2005	2005-05-06	4	Cirripedia Cyprid	Cirripedia	2	99.4728
Habitat Bench	2005	2005-05-06	4	Corycaeus anglicus	Cyclopoida	1	49.7364
Habitat Bench	2005	2005-05-06	4	Harpacticus obscurus Group	Harpacticoida	1	49.7364
Habitat Bench	2005	2005-05-06	5	Paracalliopiella pratti	Amphipoda	14	696.31
Habitat Bench	2005	2005-05-06	5	Cirripedia Nauplii	Cirripedia	2	99.4728
Habitat Bench	2005	2005-05-06	5	Cirripedia Cyprid	Cirripedia	2	99.4728
Habitat Bench	2005	2005-05-06	5	Harpacticus uniremis Group	Harpacticoida	1	49.7364	H. septentrionalis (1)
Habitat Bench	2005	2005-05-06	5	Corycaeus anglicus	Cyclopoida	3	149.209
Habitat Bench	2005	2005-05-06	5	Oncaea sp	Poecilostomatoida	1	49.7364
Habitat Bench	2005	2005-05-06	5	Mesochra sp	Harpacticoida	1	49.7364
Habitat Bench	2005	2005-05-06	6	Paracalliopiella pratti	Amphipoda	23	1143.94
Habitat Bench	2005	2005-05-06	6	Cirripedia Cyprid	Cirripedia	7	348.155
Habitat Bench	2005	2005-05-06	6	Harpacticus obscurus Group	Harpacticoida	1	49.7364
Habitat Bench	2005	2005-05-06	6	Corycaeus anglicus	Cyclopoida	2	99.4728
Habitat Bench	2005	2005-05-06	7	Paracalliopiella pratti	Amphipoda	8	397.891
Habitat Bench	2005	2005-05-06	7	Cirripedia Nauplii	Cirripedia	1	49.7364
RipRap	2005	2005-06-01	1	Paracalliopiella pratti	Amphipoda	2	99.4728
RipRap	2005	2005-06-01	1	Cirripedia Cyprid	Cirripedia	1	49.7364
RipRap	2005	2005-06-01	1	Cirripedia Nauplii	Cirripedia	7	348.155
RipRap	2005	2005-06-01	1	Syllidae	Polychaeta	1	49.7364	#13
RipRap	2005	2005-06-01	1	Harpacticus sp Copepodid	Harpacticoida	1	49.7364	#12
RipRap	2005	2005-06-01	1	Parastenhelia spinosa	Harpacticoida	1	49.7364
RipRap	2005	2005-06-01	2	Paracalliopiella pratti	Amphipoda	6	298.418
RipRap	2005	2005-06-01	2	Cirripedia Cyprid	Cirripedia	2	99.4728
RipRap	2005	2005-06-01	2	Cirripedia Nauplii	Cirripedia	4	198.946
RipRap	2005	2005-06-01	2	Harpacticus uniremis Group	Harpacticoida	2	99.4728	H. septentrionalis (2)
RipRap	2005	2005-06-01	2	Corycaeus anglicus	Cyclopoida	1	49.7364
RipRap	2005	2005-06-01	2	Heterolaophonte longisetigera	Harpacticoida	2	99.4728
RipRap	2005	2005-06-01	2	Dactylopusia sp	Harpacticoida	1	49.7364
RipRap	2005	2005-06-01	2	Chironomidae Larva	Diptera	1	49.7364
RipRap	2005	2005-06-01	3	Paracalliopiella pratti	Amphipoda	5	248.682
RipRap	2005	2005-06-01	3	Cirripedia Cyprid	Cirripedia	1	49.7364
RipRap	2005	2005-06-01	3	Cirripedia Nauplii	Cirripedia	8	397.891
RipRap	2005	2005-06-01	3	Oligochinus lighti	Amphipoda	2	99.4728	#14,15,16
RipRap	2005	2005-06-01	3	Harpacticus uniremis	Harpacticoida	1	49.7364
RipRap	2005	2005-06-01	3	Harpacticus sp Copepodid	Harpacticoida	1	49.7364
RipRap	2005	2005-06-01	3	Diarthrodes sp	Harpacticoida	1	49.7364
RipRap	2005	2005-06-01	4	Paracalliopiella pratti	Amphipoda	5	248.682
RipRap	2005	2005-06-01	4	Cirripedia Cyprid	Cirripedia	1	49.7364
RipRap	2005	2005-06-01	4	Cirripedia Nauplii	Cirripedia	2	99.4728
RipRap	2005	2005-06-01	4	Corycaeus anglicus	Cyclopoida	1	49.7364
RipRap	2005	2005-06-01	5	Paracalliopiella pratti	Amphipoda	11	547.1
RipRap	2005	2005-06-01	5	Cirripedia Cyprid	Cirripedia	1	49.7364
RipRap	2005	2005-06-01	5	Cirripedia Nauplii	Cirripedia	3	149.209
RipRap	2005	2005-06-01	5	Harpacticus uniremis Group	Harpacticoida	2	99.4728	H. septentrionalis (2)
RipRap	2005	2005-06-01	5	Corycaeus anglicus	Cyclopoida	2	99.4728
RipRap	2005	2005-06-01	6	Paracalliopiella pratti	Amphipoda	5	248.682
RipRap	2005	2005-06-01	6	Cirripedia Nauplii	Cirripedia	7	348.155
RipRap	2005	2005-06-01	6	Cirripedia Cyprid	Cirripedia	1	49.7364
RipRap	2005	2005-06-01	6	Corycaeus anglicus	Cyclopoida	1	49.7364
RipRap	2005	2005-06-01	6	Harpacticus sp Copepodid	Harpacticoida	1	49.7364
RipRap	2005	2005-06-01	6	Dactylopusia sp	Harpacticoida	1	49.7364
RipRap	2005	2005-06-01	6	Chironomidae Larva	Diptera	1	49.7364
RipRap	2005	2005-06-01	7	Paracalliopiella pratti	Amphipoda	6	298.418
RipRap	2005	2005-06-01	7	Cirripedia Nauplii	Cirripedia	77	3829.7
RipRap	2005	2005-06-01	7	Cirripedia Cyprid	Cirripedia	2	99.4728
RipRap	2005	2005-06-01	7	Chironomidae Larva	Diptera	2	99.4728
RipRap	2005	2005-06-01	7	Protohyale frequens	Amphipoda	1	49.7364
RipRap	2005	2005-06-01	7	Corycaeus anglicus	Cyclopoida	1	49.7364
RipRap	2005	2005-06-01	7	Heterolaophonte longisetigera	Harpacticoida	2	99.4728
RipRap	2005	2005-06-01	7	Polychaeta Larva	Polychaeta	1	49.7364
RipRap	2005	2005-06-01	7	Oncaea sp	Poecilostomatoida	1	49.7364
RipRap	2005	2005-06-01	7	Parastenhelia spinosa	Harpacticoida	1	49.7364
Pocket Beach	2005	2005-06-01	1	Paracalliopiella pratti	Amphipoda	3	149.209
Pocket Beach	2005	2005-06-01	1	Cirripedia Nauplii	Cirripedia	85	4227.59
Pocket Beach	2005	2005-06-01	1	Cirripedia Cyprid	Cirripedia	2	99.4728
Pocket Beach	2005	2005-06-01	1	Corycaeus anglicus	Cyclopoida	2	99.4728
Pocket Beach	2005	2005-06-01	1	Harpacticoida Copepodid	Harpacticoida	1	49.7364
Pocket Beach	2005	2005-06-01	2	Paracalliopiella pratti	Amphipoda	5	248.682
Pocket Beach	2005	2005-06-01	2	Cirripedia Nauplii	Cirripedia	22	1094.2
Pocket Beach	2005	2005-06-01	2	Spionidae Larva	Polychaeta	1	49.7364
Pocket Beach	2005	2005-06-01	2	Corycaeus anglicus	Cyclopoida	1	49.7364
Pocket Beach	2005	2005-06-01	3	Paracalliopiella pratti	Amphipoda	3	149.209
Pocket Beach	2005	2005-06-01	3	Cirripedia Nauplii	Cirripedia	13	646.573
Pocket Beach	2005	2005-06-01	3	Ostracoda	Ostracoda	1	49.7364	#10
Pocket Beach	2005	2005-06-01	3	Tisbe sp	Harpacticoida	1	49.7364
Pocket Beach	2005	2005-06-01	3	Corycaeus anglicus	Cyclopoida	2	99.4728
Pocket Beach	2005	2005-06-01	3	Diarthrodes sp	Harpacticoida	1	49.7364
Pocket Beach	2005	2005-06-01	3	Chironomidae Larva	Diptera	1	49.7364
Pocket Beach	2005	2005-06-01	4	Paracalliopiella pratti	Amphipoda	1	49.7364
Pocket Beach	2005	2005-06-01	4	Cirripedia Nauplii	Cirripedia	7	348.155
Pocket Beach	2005	2005-06-01	4	Amphiascopsis cinctus	Harpacticoida	1	49.7364
Pocket Beach	2005	2005-06-01	4	Pinnotheridae Zoea	Decapoda	1	49.7364	#11
Pocket Beach	2005	2005-06-01	4	Corycaeus anglicus	Cyclopoida	1	49.7364
Pocket Beach	2005	2005-06-01	5	Paracalliopiella pratti	Amphipoda	1	49.7364
Pocket Beach	2005	2005-06-01	5	Cirripedia Nauplii	Cirripedia	6	298.418
Pocket Beach	2005	2005-06-01	5	Cirripedia Cyprid	Cirripedia	1	49.7364
Pocket Beach	2005	2005-06-01	5	Protohyale frequens	Amphipoda	1	49.7364
Pocket Beach	2005	2005-06-01	5	Laophontidae Copepodid	Harpacticoida	1	49.7364
Pocket Beach	2005	2005-06-01	5	Dactylopusia sp	Harpacticoida	1	49.7364
Pocket Beach	2005	2005-06-01	5	Corycaeus anglicus	Cyclopoida	1	49.7364
Pocket Beach	2005	2005-06-01	6	Paracalliopiella pratti	Amphipoda	3	149.209
Pocket Beach	2005	2005-06-01	6	Cirripedia Nauplii	Cirripedia	7	348.155
Pocket Beach	2005	2005-06-01	6	Chironomidae Larva	Diptera	2	99.4728
Pocket Beach	2005	2005-06-01	6	Harpacticus sp Copepodid	Harpacticoida	1	49.7364	#12
Pocket Beach	2005	2005-06-01	6	Corycaeus anglicus	Cyclopoida	1	49.7364
Pocket Beach	2005	2005-06-01	7	Paracalliopiella pratti	Amphipoda	2	99.4728
Pocket Beach	2005	2005-06-01	7	Cirripedia Nauplii	Cirripedia	18	895.255
Pocket Beach	2005	2005-06-01	7	Corycaeus anglicus	Cyclopoida	2	99.4728
Pocket Beach	2005	2005-06-01	7	Harpacticus obscurus Group	Harpacticoida	1	49.7364
Seawall	2005	2005-06-01	1	Paracalliopiella pratti	Amphipoda	12	596.837
Seawall	2005	2005-06-01	1	Cirripedia Nauplii	Cirripedia	3	149.209
Seawall	2005	2005-06-01	1	Cirripedia Cyprid	Cirripedia	1	49.7364
Seawall	2005	2005-06-01	1	Corycaeus anglicus	Cyclopoida	3	149.209
Seawall	2005	2005-06-01	2	Paracalliopiella pratti	Amphipoda	4	198.946
Seawall	2005	2005-06-01	2	Cirripedia Nauplii	Cirripedia	5	248.682
Seawall	2005	2005-06-01	2	Cirripedia Cyprid	Cirripedia	1	49.7364
Seawall	2005	2005-06-01	2	Corycaeus anglicus	Cyclopoida	1	49.7364
Seawall	2005	2005-06-01	2	Oncaea sp	Poecilostomatoida	1	49.7364
Seawall	2005	2005-06-01	3	Paracalliopiella pratti	Amphipoda	3	149.209
Seawall	2005	2005-06-01	3	Cirripedia Nauplii	Cirripedia	12	596.837
Seawall	2005	2005-06-01	3	Cirripedia Cyprid	Cirripedia	1	49.7364
Seawall	2005	2005-06-01	3	Harpacticus uniremis Group	Harpacticoida	1	49.7364	H. septentrionalis (1)
Seawall	2005	2005-06-01	3	Corycaeus anglicus	Cyclopoida	5	248.682
Seawall	2005	2005-06-01	3	Harpacticus obscurus Group	Harpacticoida	2	99.4728
Seawall	2005	2005-06-01	4	Paracalliopiella pratti	Amphipoda	2	99.4728
Seawall	2005	2005-06-01	4	Cirripedia Nauplii	Cirripedia	17	845.519
Seawall	2005	2005-06-01	4	Cirripedia Cyprid	Cirripedia	2	99.4728
Seawall	2005	2005-06-01	4	Dynamenella sheareri	Isopoda	1	49.7364
Seawall	2005	2005-06-01	4	Corycaeus anglicus	Cyclopoida	8	397.891
Seawall	2005	2005-06-01	5	Paracalliopiella pratti	Amphipoda	3	149.209
Seawall	2005	2005-06-01	5	Cirripedia Nauplii	Cirripedia	14	696.31
Seawall	2005	2005-06-01	5	Cirripedia Cyprid	Cirripedia	1	49.7364
Seawall	2005	2005-06-01	5	Corycaeus anglicus	Cyclopoida	5	248.682
Seawall	2005	2005-06-01	6	Paracalliopiella pratti	Amphipoda	6	298.418
Seawall	2005	2005-06-01	6	Cirripedia Nauplii	Cirripedia	9	447.628
Seawall	2005	2005-06-01	6	Cirripedia Cyprid	Cirripedia	1	49.7364
Seawall	2005	2005-06-01	6	Corycaeus anglicus	Cyclopoida	7	348.155
Seawall	2005	2005-06-01	6	Harpacticus obscurus Group	Harpacticoida	1	49.7364
Seawall	2005	2005-06-01	6	Oncaea sp	Poecilostomatoida	1	49.7364
Seawall	2005	2005-06-01	7	Paracalliopiella pratti	Amphipoda	2	99.4728
Seawall	2005	2005-06-01	7	Cirripedia Nauplii	Cirripedia	14	696.31
Seawall	2005	2005-06-01	7	Cirripedia Cyprid	Cirripedia	2	99.4728
Seawall	2005	2005-06-01	7	Corycaeus anglicus	Cyclopoida	4	198.946
Habitat Bench	2005	2005-06-01	1	Paracalliopiella pratti	Amphipoda	5	248.682
Habitat Bench	2005	2005-06-01	1	Cirripedia Nauplii	Cirripedia	17	845.519
Habitat Bench	2005	2005-06-01	1	Corycaeus anglicus	Cyclopoida	1	49.7364
Habitat Bench	2005	2005-06-01	2	Paracalliopiella pratti	Amphipoda	2	99.4728
Habitat Bench	2005	2005-06-01	2	Cirripedia Nauplii	Cirripedia	4	198.946
Habitat Bench	2005	2005-06-01	2	Corycaeus anglicus	Cyclopoida	1	49.7364
Habitat Bench	2005	2005-06-01	3	Paracalliopiella pratti	Amphipoda	4	198.946
Habitat Bench	2005	2005-06-01	3	Cirripedia Nauplii	Cirripedia	6	298.418
Habitat Bench	2005	2005-06-01	3	Protohyale frequens	Amphipoda	1	49.7364
Habitat Bench	2005	2005-06-01	3	Corycaeus anglicus	Cyclopoida	1	49.7364
Habitat Bench	2005	2005-06-01	4	Paracalliopiella pratti	Amphipoda	7	348.155
Habitat Bench	2005	2005-06-01	4	Cirripedia Nauplii	Cirripedia	5	248.682
Habitat Bench	2005	2005-06-01	4	Cirripedia Cyprid	Cirripedia	1	49.7364
Habitat Bench	2005	2005-06-01	4	Harpacticus uniremis Group	Harpacticoida	1	49.7364	H. septentrionalis (1)
Habitat Bench	2005	2005-06-01	4	Corycaeus anglicus	Cyclopoida	3	149.209
Habitat Bench	2005	2005-06-01	5	Paracalliopiella pratti	Amphipoda	1	49.7364
Habitat Bench	2005	2005-06-01	5	Cirripedia Nauplii	Cirripedia	6	298.418
Habitat Bench	2005	2005-06-01	5	Tisbe sp	Harpacticoida	1	49.7364
Habitat Bench	2005	2005-06-01	6	Paracalliopiella pratti	Amphipoda	4	198.946
Habitat Bench	2005	2005-06-01	6	Cirripedia Nauplii	Cirripedia	4	198.946
Habitat Bench	2005	2005-06-01	6	Syllidae	Polychaeta	1	49.7364	#8
Habitat Bench	2005	2005-06-01	6	Corycaeus anglicus	Cyclopoida	2	99.4728
Habitat Bench	2005	2005-06-01	6	Harpacticus sp Copepodid	Harpacticoida	1	49.7364
Habitat Bench	2005	2005-06-01	7	Paracalliopiella pratti	Amphipoda	4	198.946
Habitat Bench	2005	2005-06-01	7	Cirripedia Nauplii	Cirripedia	12	596.837
Habitat Bench	2005	2005-06-01	7	Cirripedia Cyprid	Cirripedia	1	49.7364
Habitat Bench	2005	2005-06-01	7	Harpacticus obscurus Group	Harpacticoida	1	49.7364
Habitat Bench	2005	2005-06-01	7	Corycaeus anglicus	Cyclopoida	3	149.209
RipRap	2005	2005-06-17	1	Paracalliopiella pratti	Amphipoda	5	248.682
RipRap	2005	2005-06-17	1	Cirripedia Nauplii	Cirripedia	9	447.628
RipRap	2005	2005-06-17	1	Harpacticus uniremis Group	Harpacticoida	1	49.7364	H. septentrionalis (1)
RipRap	2005	2005-06-17	1	Harpacticoida Copepodid	Harpacticoida	1	49.7364
RipRap	2005	2005-06-17	2	Paracalliopiella pratti	Amphipoda	8	397.891
RipRap	2005	2005-06-17	2	Cirripedia Nauplii	Cirripedia	12	596.837
RipRap	2005	2005-06-17	2	Chironomidae Larva	Diptera	2	99.4728
RipRap	2005	2005-06-17	2	Corycaeus anglicus	Cyclopoida	2	99.4728
RipRap	2005	2005-06-17	2	Oncaea sp	Poecilostomatoida	1	49.7364
RipRap	2005	2005-06-17	3	Paracalliopiella pratti	Amphipoda	13	646.573
RipRap	2005	2005-06-17	3	Cirripedia Nauplii	Cirripedia	4	198.946
RipRap	2005	2005-06-17	3	Cirripedia Cyprid	Cirripedia	1	49.7364
RipRap	2005	2005-06-17	3	Harpacticus spp	Harpacticoida	1	49.7364
RipRap	2005	2005-06-17	3	Dactylopusia sp	Harpacticoida	2	99.4728
RipRap	2005	2005-06-17	3	Corycaeus anglicus	Cyclopoida	1	49.7364
RipRap	2005	2005-06-17	4	Paracalliopiella pratti	Amphipoda	21	1044.46
RipRap	2005	2005-06-17	4	Cirripedia Nauplii	Cirripedia	3	149.209
RipRap	2005	2005-06-17	4	Harpacticus uniremis Group	Harpacticoida	1	49.7364	H. septentrionalis (1)
RipRap	2005	2005-06-17	4	Harpacticoida Copepodid	Harpacticoida	1	49.7364
RipRap	2005	2005-06-17	4	Mesochra sp	Harpacticoida	1	49.7364
RipRap	2005	2005-06-17	4	Harpacticus uniremis	Harpacticoida	1	49.7364
RipRap	2005	2005-06-17	4	Harpacticus sp Copepodid	Harpacticoida	1	49.7364
RipRap	2005	2005-06-17	4	Corycaeus anglicus	Cyclopoida	1	49.7364
RipRap	2005	2005-06-17	5	Paracalliopiella pratti	Amphipoda	7	348.155
RipRap	2005	2005-06-17	5	Protohyale frequens	Amphipoda	22	1094.2
RipRap	2005	2005-06-17	6	Paracalliopiella pratti	Amphipoda	18	895.255
RipRap	2005	2005-06-17	6	Cirripedia Nauplii	Cirripedia	2	99.4728
RipRap	2005	2005-06-17	6	Harpacticus uniremis Group	Harpacticoida	1	49.7364	H. septentrionalis (1)
RipRap	2005	2005-06-17	6	Protohyale frequens	Amphipoda	2	99.4728
RipRap	2005	2005-06-17	7	Paracalliopiella pratti	Amphipoda	11	547.1
RipRap	2005	2005-06-17	7	Cirripedia Nauplii	Cirripedia	12	596.837
Pocket Beach	2005	2005-06-17	1	Paracalliopiella pratti	Amphipoda	47	2337.61
Pocket Beach	2005	2005-06-17	1	Cirripedia Cyprid	Cirripedia	1	49.7364
Pocket Beach	2005	2005-06-17	1	Cirripedia Nauplii	Cirripedia	22	1094.2
Pocket Beach	2005	2005-06-17	1	Protohyale frequens	Amphipoda	5	248.682
Pocket Beach	2005	2005-06-17	1	Tisbe sp	Harpacticoida	4	198.946
Pocket Beach	2005	2005-06-17	1	Harpacticoida Copepodid	Harpacticoida	1	49.7364
Pocket Beach	2005	2005-06-17	1	Corycaeus anglicus	Cyclopoida	1	49.7364
Pocket Beach	2005	2005-06-17	2	Paracalliopiella pratti	Amphipoda	12	596.837
Pocket Beach	2005	2005-06-17	2	Cirripedia Nauplii	Cirripedia	12	596.837
Pocket Beach	2005	2005-06-17	2	Chironomidae Larva	Diptera	2	99.4728
Pocket Beach	2005	2005-06-17	2	Protohyale frequens	Amphipoda	1	49.7364
Pocket Beach	2005	2005-06-17	2	Tisbe sp	Harpacticoida	1	49.7364
Pocket Beach	2005	2005-06-17	2	Heterolaophonte longisetigera	Harpacticoida	1	49.7364
Pocket Beach	2005	2005-06-17	2	Corycaeus anglicus	Cyclopoida	1	49.7364
Pocket Beach	2005	2005-06-17	2	Polychaeta Larva	Polychaeta	1	49.7364
Pocket Beach	2005	2005-06-17	3	Paracalliopiella pratti	Amphipoda	13	646.573
Pocket Beach	2005	2005-06-17	3	Cirripedia Nauplii	Cirripedia	18	895.255
Pocket Beach	2005	2005-06-17	3	Laophontidae Copepodid	Harpacticoida	1	49.7364
Pocket Beach	2005	2005-06-17	3	Corycaeus anglicus	Cyclopoida	3	149.209
Pocket Beach	2005	2005-06-17	3	Oncaea sp	Poecilostomatoida	1	49.7364
Pocket Beach	2005	2005-06-17	4	Paracalliopiella pratti	Amphipoda	25	1243.41
Pocket Beach	2005	2005-06-17	4	Cirripedia Nauplii	Cirripedia	31	1541.83
Pocket Beach	2005	2005-06-17	4	Harpacticus uniremis Group	Harpacticoida	1	49.7364	H. septentrionalis (1)
Pocket Beach	2005	2005-06-17	4	Dynamenella sheareri	Isopoda	1	49.7364
Pocket Beach	2005	2005-06-17	4	Protohyale frequens	Amphipoda	2	99.4728
Pocket Beach	2005	2005-06-17	4	Harpacticus sp Copepodid	Harpacticoida	2	99.4728
Pocket Beach	2005	2005-06-17	4	Oncaea sp	Poecilostomatoida	1	49.7364
Pocket Beach	2005	2005-06-17	4	Corycaeus anglicus	Cyclopoida	1	49.7364
Pocket Beach	2005	2005-06-17	4	Tisbe sp	Harpacticoida	1	49.7364
Pocket Beach	2005	2005-06-17	5	Paracalliopiella pratti	Amphipoda	23	1143.94
Pocket Beach	2005	2005-06-17	5	Cirripedia Nauplii	Cirripedia	48	2387.35
Pocket Beach	2005	2005-06-17	5	Harpacticus uniremis Group	Harpacticoida	1	49.7364	H. septentrionalis (1)
Pocket Beach	2005	2005-06-17	5	Tisbe sp	Harpacticoida	1	49.7364
Pocket Beach	2005	2005-06-17	5	Harpacticus sp Copepodid	Harpacticoida	2	99.4728
Pocket Beach	2005	2005-06-17	5	Corycaeus anglicus	Cyclopoida	1	49.7364
Pocket Beach	2005	2005-06-17	6	Paracalliopiella pratti	Amphipoda	12	596.837
Pocket Beach	2005	2005-06-17	6	Cirripedia Nauplii	Cirripedia	63	3133.39
Pocket Beach	2005	2005-06-17	6	Caprellidae	Amphipoda	1	49.7364
Pocket Beach	2005	2005-06-17	6	Dynamenella sheareri	Isopoda	1	49.7364
Pocket Beach	2005	2005-06-17	6	Euphausiacea Juvenile	Euphausiacea	1	49.7364
Pocket Beach	2005	2005-06-17	6	Polychaeta Larva	Polychaeta	1	49.7364
Pocket Beach	2005	2005-06-17	6	Corycaeus anglicus	Cyclopoida	1	49.7364
Pocket Beach	2005	2005-06-17	6	Harpacticus sp Copepodid	Harpacticoida	1	49.7364
Pocket Beach	2005	2005-06-17	6	Harpacticus obscurus Group	Harpacticoida	1	49.7364
Pocket Beach	2005	2005-06-17	7	Paracalliopiella pratti	Amphipoda	69	3431.81
Pocket Beach	2005	2005-06-17	7	Cirripedia Nauplii	Cirripedia	48	2387.35
Pocket Beach	2005	2005-06-17	7	Harpacticus uniremis Group	Harpacticoida	2	99.4728	H. septentrionalis (2)
Pocket Beach	2005	2005-06-17	7	Protohyale frequens	Amphipoda	1	49.7364
Pocket Beach	2005	2005-06-17	7	Harpacticus sp Copepodid	Harpacticoida	1	49.7364
Pocket Beach	2005	2005-06-17	7	Corycaeus anglicus	Cyclopoida	1	49.7364
Pocket Beach	2005	2005-06-17	7	Tisbe sp	Harpacticoida	4	198.946
Seawall	2005	2005-06-17	1	Paracalliopiella pratti	Amphipoda	32	1591.56
Seawall	2005	2005-06-17	1	Cirripedia Nauplii	Cirripedia	23	1143.94
Seawall	2005	2005-06-17	1	Harpacticus uniremis Group	Harpacticoida	2	99.4728	H. septentrionalis (2)
Seawall	2005	2005-06-17	1	Protohyale frequens	Amphipoda	1	49.7364
Seawall	2005	2005-06-17	1	Corycaeus anglicus	Cyclopoida	1	49.7364
Seawall	2005	2005-06-17	2	Paracalliopiella pratti	Amphipoda	49	2437.08
Seawall	2005	2005-06-17	2	Cirripedia Nauplii	Cirripedia	21	1044.46
Seawall	2005	2005-06-17	2	Cirripedia Cyprid	Cirripedia	1	49.7364
Seawall	2005	2005-06-17	2	Harpacticus uniremis Group	Harpacticoida	1	49.7364	H. septentrionalis (1)
Seawall	2005	2005-06-17	3	Paracalliopiella pratti	Amphipoda	29	1442.36
Seawall	2005	2005-06-17	3	Cirripedia Nauplii	Cirripedia	15	746.046
Seawall	2005	2005-06-17	3	Harpacticus uniremis Group	Harpacticoida	2	99.4728	H. septentrionalis (2)
Seawall	2005	2005-06-17	3	Harpacticus obscurus Group	Harpacticoida	1	49.7364
Seawall	2005	2005-06-17	3	Tisbe sp	Harpacticoida	1	49.7364
Seawall	2005	2005-06-17	3	Corycaeus anglicus	Cyclopoida	1	49.7364
Seawall	2005	2005-06-17	4	Paracalliopiella pratti	Amphipoda	50	2486.82
Seawall	2005	2005-06-17	4	Cirripedia Nauplii	Cirripedia	17	845.519
Seawall	2005	2005-06-17	4	Corycaeus anglicus	Cyclopoida	1	49.7364
Seawall	2005	2005-06-17	4	Harpacticus sp Copepodid	Harpacticoida	1	49.7364
Seawall	2005	2005-06-17	4	Heterolaophonte longisetigera	Harpacticoida	1	49.7364
Seawall	2005	2005-06-17	4	Dactylopusia sp	Harpacticoida	1	49.7364
Seawall	2005	2005-06-17	5	Paracalliopiella pratti	Amphipoda	35	1740.77
Seawall	2005	2005-06-17	5	Cirripedia Nauplii	Cirripedia	11	547.1
Seawall	2005	2005-06-17	5	Harpacticus uniremis Group	Harpacticoida	1	49.7364	H. septentrionalis (1)
Seawall	2005	2005-06-17	5	Oncaea sp	Poecilostomatoida	1	49.7364
Seawall	2005	2005-06-17	5	Parastenhelia spinosa	Harpacticoida	1	49.7364
Seawall	2005	2005-06-17	5	Laophontidae Copepodid	Harpacticoida	1	49.7364
Seawall	2005	2005-06-17	5	Amphiascus sp	Harpacticoida	1	49.7364	#17
Seawall	2005	2005-06-17	6	Paracalliopiella pratti	Amphipoda	26	1293.15
Seawall	2005	2005-06-17	6	Cirripedia Nauplii	Cirripedia	11	547.1
Seawall	2005	2005-06-17	6	Oncaea sp	Poecilostomatoida	1	49.7364
Seawall	2005	2005-06-17	7	Paracalliopiella pratti	Amphipoda	53	2636.03
Seawall	2005	2005-06-17	7	Cirripedia Nauplii	Cirripedia	5	248.682
Seawall	2005	2005-06-17	7	Chironomidae Larva	Diptera	1	49.7364
Seawall	2005	2005-06-17	7	Harpacticus sp Copepodid	Harpacticoida	1	49.7364
Seawall	2005	2005-06-17	7	Corycaeus anglicus	Cyclopoida	1	49.7364
Seawall	2005	2005-06-17	7	Oncaea sp	Poecilostomatoida	1	49.7364
Seawall	2005	2005-06-17	7	Mesochra sp	Harpacticoida	1	49.7364
Seawall	2005	2005-06-17	7	Harpacticus obscurus Group	Harpacticoida	1	49.7364
Habitat Bench	2005	2005-06-17	1	Paracalliopiella pratti	Amphipoda	30	1492.09
Habitat Bench	2005	2005-06-17	1	Cirripedia Nauplii	Cirripedia	17	845.519
Habitat Bench	2005	2005-06-17	1	Chironomidae Larva	Diptera	2	99.4728
Habitat Bench	2005	2005-06-17	1	Polychaeta Larva	Polychaeta	1	49.7364
Habitat Bench	2005	2005-06-17	1	Corycaeus anglicus	Cyclopoida	4	198.946
Habitat Bench	2005	2005-06-17	1	Oncaea sp	Poecilostomatoida	1	49.7364
Habitat Bench	2005	2005-06-17	1	Tisbe sp	Harpacticoida	2	99.4728
Habitat Bench	2005	2005-06-17	2	Paracalliopiella pratti	Amphipoda	6	298.418
Habitat Bench	2005	2005-06-17	2	Cirripedia Nauplii	Cirripedia	7	348.155
Habitat Bench	2005	2005-06-17	2	Corycaeus anglicus	Cyclopoida	3	149.209
Habitat Bench	2005	2005-06-17	2	Tisbe sp	Harpacticoida	1	49.7364
Habitat Bench	2005	2005-06-17	2	Mesochra sp	Harpacticoida	1	49.7364
Habitat Bench	2005	2005-06-17	3	Paracalliopiella pratti	Amphipoda	32	1591.56
Habitat Bench	2005	2005-06-17	3	Cirripedia Nauplii	Cirripedia	15	746.046
Habitat Bench	2005	2005-06-17	3	Amphiascus sp	Harpacticoida	1	49.7364
Habitat Bench	2005	2005-06-17	3	Oncaea sp	Poecilostomatoida	1	49.7364
Habitat Bench	2005	2005-06-17	4	Paracalliopiella pratti	Amphipoda	9	447.628
Habitat Bench	2005	2005-06-17	4	Cirripedia Nauplii	Cirripedia	5	248.682
Habitat Bench	2005	2005-06-17	4	Corycaeus anglicus	Cyclopoida	5	248.682
Habitat Bench	2005	2005-06-17	4	Harpacticus obscurus Group	Harpacticoida	1	49.7364
Habitat Bench	2005	2005-06-17	5	Paracalliopiella pratti	Amphipoda	16	795.782
Habitat Bench	2005	2005-06-17	5	Cirripedia Nauplii	Cirripedia	15	746.046
Habitat Bench	2005	2005-06-17	5	Harpacticus uniremis Group	Harpacticoida	1	49.7364	H. septentrionalis (1)
Habitat Bench	2005	2005-06-17	5	Harpacticus sp Copepodid	Harpacticoida	1	49.7364
Habitat Bench	2005	2005-06-17	5	Corycaeus anglicus	Cyclopoida	2	99.4728
Habitat Bench	2005	2005-06-17	5	Mesochra sp	Harpacticoida	1	49.7364
Habitat Bench	2005	2005-06-17	6	Paracalliopiella pratti	Amphipoda	9	447.628
Habitat Bench	2005	2005-06-17	6	Cirripedia Nauplii	Cirripedia	7	348.155
Habitat Bench	2005	2005-06-17	6	Corycaeus anglicus	Cyclopoida	2	99.4728
Habitat Bench	2005	2005-06-17	6	Diarthrodes sp	Harpacticoida	1	49.7364
Habitat Bench	2005	2005-06-17	7	Paracalliopiella pratti	Amphipoda	25	1243.41
Habitat Bench	2005	2005-06-17	7	Cirripedia Cyprid	Cirripedia	1	49.7364
Habitat Bench	2005	2005-06-17	7	Cirripedia Nauplii	Cirripedia	18	895.255
Habitat Bench	2005	2005-06-17	7	Harpacticus uniremis Group	Harpacticoida	1	49.7364	H. septentrionalis (1)
Habitat Bench	2005	2005-06-17	7	Harpacticus sp Copepodid	Harpacticoida	1	49.7364
Habitat Bench	2005	2005-06-17	7	Dactylopusia sp	Harpacticoida	1	49.7364
Habitat Bench	2005	2005-06-17	7	Corycaeus anglicus	Cyclopoida	1	49.7364
Habitat Bench	2005	2005-06-17	7	Tisbe sp	Harpacticoida	1	49.7364
RipRap	2005	2005-07-01	1	Paracalliopiella pratti	Amphipoda	8	397.891
RipRap	2005	2005-07-01	1	Cirripedia Nauplii	Cirripedia	1	49.7364
RipRap	2005	2005-07-01	1	Harpacticus uniremis Group	Harpacticoida	1	49.7364	H. septentrionalis (1)
RipRap	2005	2005-07-01	1	Protohyale frequens	Amphipoda	1	49.7364
RipRap	2005	2005-07-01	1	Corycaeus anglicus	Cyclopoida	2	99.4728
RipRap	2005	2005-07-01	1	Diarthrodes sp	Harpacticoida	1	49.7364
RipRap	2005	2005-07-01	1	Tisbe sp	Harpacticoida	1	49.7364
RipRap	2005	2005-07-01	2	Paracalliopiella pratti	Amphipoda	10	497.364
RipRap	2005	2005-07-01	2	Cirripedia Nauplii	Cirripedia	2	99.4728
RipRap	2005	2005-07-01	2	Corycaeus anglicus	Cyclopoida	3	149.209
RipRap	2005	2005-07-01	2	Oncaea sp	Poecilostomatoida	1	49.7364
RipRap	2005	2005-07-01	2	Harpacticus obscurus Group	Harpacticoida	1	49.7364
RipRap	2005	2005-07-01	3	Paracalliopiella pratti	Amphipoda	7	348.155
RipRap	2005	2005-07-01	3	Cirripedia Nauplii	Cirripedia	8	397.891
RipRap	2005	2005-07-01	3	Corycaeus anglicus	Cyclopoida	7	348.155
RipRap	2005	2005-07-01	3	Dactylopusia sp	Harpacticoida	1	49.7364
RipRap	2005	2005-07-01	4	Paracalliopiella pratti	Amphipoda	25	1243.41
RipRap	2005	2005-07-01	4	Cirripedia Nauplii	Cirripedia	1	49.7364
RipRap	2005	2005-07-01	4	Harpacticoida Copepodid	Harpacticoida	1	49.7364
RipRap	2005	2005-07-01	4	Tisbe sp	Harpacticoida	2	99.4728
RipRap	2005	2005-07-01	4	Corycaeus anglicus	Cyclopoida	4	198.946
RipRap	2005	2005-07-01	4	Harpacticus obscurus Group	Harpacticoida	2	99.4728
RipRap	2005	2005-07-01	5	Paracalliopiella pratti	Amphipoda	14	696.31
RipRap	2005	2005-07-01	5	Cirripedia Nauplii	Cirripedia	4	198.946
RipRap	2005	2005-07-01	5	Corycaeus anglicus	Cyclopoida	2	99.4728
RipRap	2005	2005-07-01	5	Harpacticus obscurus Group	Harpacticoida	1	49.7364
RipRap	2005	2005-07-01	6	Paracalliopiella pratti	Amphipoda	21	1044.46
RipRap	2005	2005-07-01	6	Cirripedia Nauplii	Cirripedia	8	397.891
RipRap	2005	2005-07-01	6	Corycaeus anglicus	Cyclopoida	5	248.682
RipRap	2005	2005-07-01	7	Paracalliopiella pratti	Amphipoda	25	1243.41
RipRap	2005	2005-07-01	7	Cirripedia Nauplii	Cirripedia	8	397.891
RipRap	2005	2005-07-01	7	Oncaea sp	Poecilostomatoida	1	49.7364
RipRap	2005	2005-07-01	7	Diarthrodes sp	Harpacticoida	2	99.4728
RipRap	2005	2005-07-01	7	Corycaeus anglicus	Cyclopoida	3	149.209
Pocket Beach	2005	2005-07-01	1	Paracalliopiella pratti	Amphipoda	11	547.1
Pocket Beach	2005	2005-07-01	1	Cirripedia Nauplii	Cirripedia	1	49.7364
Pocket Beach	2005	2005-07-01	1	Harpacticus uniremis Group	Harpacticoida	1	49.7364	H. septentrionalis (1)
Pocket Beach	2005	2005-07-01	1	Protohyale frequens	Amphipoda	1	49.7364
Pocket Beach	2005	2005-07-01	1	Harpacticus obscurus Group	Harpacticoida	2	99.4728
Pocket Beach	2005	2005-07-01	1	Corycaeus anglicus	Cyclopoida	3	149.209
Pocket Beach	2005	2005-07-01	1	Dactylopusia sp	Harpacticoida	1	49.7364
Pocket Beach	2005	2005-07-01	2	Paracalliopiella pratti	Amphipoda	5	248.682
Pocket Beach	2005	2005-07-01	2	Cirripedia Nauplii	Cirripedia	8	397.891
Pocket Beach	2005	2005-07-01	2	Protohyale frequens	Amphipoda	1	49.7364
Pocket Beach	2005	2005-07-01	2	Corycaeus anglicus	Cyclopoida	5	248.682
Pocket Beach	2005	2005-07-01	2	Harpacticoida Copepodid	Harpacticoida	2	99.4728
Pocket Beach	2005	2005-07-01	2	Oncaea sp	Poecilostomatoida	1	49.7364
Pocket Beach	2005	2005-07-01	3	Paracalliopiella pratti	Amphipoda	20	994.728
Pocket Beach	2005	2005-07-01	3	Cirripedia Nauplii	Cirripedia	3	149.209
Pocket Beach	2005	2005-07-01	3	Amphiascopsis cinctus	Harpacticoida	1	49.7364
Pocket Beach	2005	2005-07-01	3	Corycaeus anglicus	Cyclopoida	3	149.209
Pocket Beach	2005	2005-07-01	3	Harpacticus obscurus Group	Harpacticoida	2	99.4728
Pocket Beach	2005	2005-07-01	4	Paracalliopiella pratti	Amphipoda	15	746.046
Pocket Beach	2005	2005-07-01	4	Cirripedia Nauplii	Cirripedia	15	746.046
Pocket Beach	2005	2005-07-01	4	Chironomidae Larva	Diptera	2	99.4728
Pocket Beach	2005	2005-07-01	4	Harpacticus obscurus Group	Harpacticoida	2	99.4728
Pocket Beach	2005	2005-07-01	4	Corycaeus anglicus	Cyclopoida	4	198.946
Pocket Beach	2005	2005-07-01	4	Mesochra sp	Harpacticoida	1	49.7364
Pocket Beach	2005	2005-07-01	5	Paracalliopiella pratti	Amphipoda	13	646.573
Pocket Beach	2005	2005-07-01	5	Cirripedia Nauplii	Cirripedia	6	298.418
Pocket Beach	2005	2005-07-01	5	Protohyale frequens	Amphipoda	3	149.209
Pocket Beach	2005	2005-07-01	5	Corycaeus anglicus	Cyclopoida	5	248.682
Pocket Beach	2005	2005-07-01	5	Harpacticoida Copepodid	Harpacticoida	1	49.7364
Pocket Beach	2005	2005-07-01	5	Mesochra sp	Harpacticoida	1	49.7364
Pocket Beach	2005	2005-07-01	5	Polychaeta Juvenile	Polychaeta	1	49.7364
Pocket Beach	2005	2005-07-01	6	Paracalliopiella pratti	Amphipoda	8	397.891
Pocket Beach	2005	2005-07-01	6	Cirripedia Nauplii	Cirripedia	3	149.209
Pocket Beach	2005	2005-07-01	6	Corycaeus anglicus	Cyclopoida	2	99.4728
Pocket Beach	2005	2005-07-01	6	Harpacticus obscurus Group	Harpacticoida	1	49.7364
Pocket Beach	2005	2005-07-01	6	Diarthrodes sp	Harpacticoida	1	49.7364
Pocket Beach	2005	2005-07-01	6	Harpacticoida Copepodid	Harpacticoida	1	49.7364
Pocket Beach	2005	2005-07-01	6	Oncaea sp	Poecilostomatoida	1	49.7364
Pocket Beach	2005	2005-07-01	7	Paracalliopiella pratti	Amphipoda	7	348.155
Pocket Beach	2005	2005-07-01	7	Cirripedia Nauplii	Cirripedia	1	49.7364
Pocket Beach	2005	2005-07-01	7	Dynamenella sheareri	Isopoda	1	49.7364
Pocket Beach	2005	2005-07-01	7	Corycaeus anglicus	Cyclopoida	2	99.4728
Pocket Beach	2005	2005-07-01	7	Dactylopusia sp	Harpacticoida	1	49.7364
Pocket Beach	2005	2005-07-01	7	Harpacticoida Copepodid	Harpacticoida	1	49.7364
Pocket Beach	2005	2005-07-01	7	Chironomidae Larva	Diptera	1	49.7364
Seawall	2005	2005-07-01	1	Paracalliopiella pratti	Amphipoda	12	596.837
Seawall	2005	2005-07-01	1	Cirripedia Cyprid	Cirripedia	1	49.7364
Seawall	2005	2005-07-01	1	Cirripedia Nauplii	Cirripedia	2	99.4728
Seawall	2005	2005-07-01	1	Corycaeus anglicus	Cyclopoida	2	99.4728
Seawall	2005	2005-07-01	2	Paracalliopiella pratti	Amphipoda	10	497.364
Seawall	2005	2005-07-01	2	Cirripedia Nauplii	Cirripedia	1	49.7364
Seawall	2005	2005-07-01	2	Harpacticus uniremis Group	Harpacticoida	1	49.7364	H. septentrionalis (1)
Seawall	2005	2005-07-01	2	Corycaeus anglicus	Cyclopoida	4	198.946
Seawall	2005	2005-07-01	2	Oncaea sp	Poecilostomatoida	1	49.7364
Seawall	2005	2005-07-01	3	Paracalliopiella pratti	Amphipoda	18	895.255
Seawall	2005	2005-07-01	3	Cirripedia Nauplii	Cirripedia	3	149.209
Seawall	2005	2005-07-01	3	Cirripedia Cyprid	Cirripedia	1	49.7364
Seawall	2005	2005-07-01	3	Amphiascopsis cinctus	Harpacticoida	1	49.7364
Seawall	2005	2005-07-01	3	Protohyale frequens	Amphipoda	1	49.7364
Seawall	2005	2005-07-01	3	Corycaeus anglicus	Cyclopoida	3	149.209
Seawall	2005	2005-07-01	3	Harpacticus obscurus Group	Harpacticoida	1	49.7364
Seawall	2005	2005-07-01	4	Paracalliopiella pratti	Amphipoda	8	397.891
Seawall	2005	2005-07-01	4	Cirripedia Nauplii	Cirripedia	2	99.4728
Seawall	2005	2005-07-01	4	Harpacticus uniremis Group	Harpacticoida	1	49.7364	H. septentrionalis (1)
Seawall	2005	2005-07-01	4	Corycaeus anglicus	Cyclopoida	2	99.4728
Seawall	2005	2005-07-01	4	Diarthrodes sp	Harpacticoida	2	99.4728
Seawall	2005	2005-07-01	4	Harpacticus obscurus Group	Harpacticoida	1	49.7364
Seawall	2005	2005-07-01	4	Harpacticoida Copepodid	Harpacticoida	1	49.7364
Seawall	2005	2005-07-01	5	Paracalliopiella pratti	Amphipoda	8	397.891
Seawall	2005	2005-07-01	5	Cirripedia Nauplii	Cirripedia	12	596.837
Seawall	2005	2005-07-01	5	Corycaeus anglicus	Cyclopoida	6	298.418
Seawall	2005	2005-07-01	5	Harpacticoida Copepodid	Harpacticoida	1	49.7364
Seawall	2005	2005-07-01	5	Oncaea sp	Poecilostomatoida	1	49.7364
Seawall	2005	2005-07-01	5	Polychaeta Larva	Polychaeta	1	49.7364
Seawall	2005	2005-07-01	5	Chironomidae Larva	Diptera	1	49.7364
Seawall	2005	2005-07-01	6	Paracalliopiella pratti	Amphipoda	15	746.046
Seawall	2005	2005-07-01	6	Cirripedia Nauplii	Cirripedia	7	348.155
Seawall	2005	2005-07-01	6	Bivalvia	Bivalvia	1	49.7364
Seawall	2005	2005-07-01	6	Corycaeus anglicus	Cyclopoida	4	198.946
Seawall	2005	2005-07-01	6	Dactylopusia sp	Harpacticoida	1	49.7364
Seawall	2005	2005-07-01	7	Paracalliopiella pratti	Amphipoda	5	248.682
Seawall	2005	2005-07-01	7	Cirripedia Nauplii	Cirripedia	9	447.628
Seawall	2005	2005-07-01	7	Harpacticus sp Copepodid	Harpacticoida	1	49.7364
Seawall	2005	2005-07-01	7	Corycaeus anglicus	Cyclopoida	4	198.946
Seawall	2005	2005-07-01	7	Harpacticus obscurus Group	Harpacticoida	2	99.4728
Seawall	2005	2005-07-01	7	Oncaea sp	Poecilostomatoida	1	49.7364
Seawall	2005	2005-07-01	7	Tisbe sp	Harpacticoida	1	49.7364
Seawall	2005	2005-07-01	7	Polychaeta Larva	Polychaeta	1	49.7364
Seawall	2005	2005-07-01	7	Amphiascus sp	Harpacticoida	1	49.7364
Seawall	2005	2005-07-01	7	Bivalvia	Bivalvia	2	99.4728
Habitat Bench	2005	2005-07-01	1	Paracalliopiella pratti	Amphipoda	3	149.209
Habitat Bench	2005	2005-07-01	1	Cirripedia Nauplii	Cirripedia	3	149.209
Habitat Bench	2005	2005-07-01	1	Harpacticus uniremis Group	Harpacticoida	1	49.7364	H. septentrionalis (1)
Habitat Bench	2005	2005-07-01	1	Chironomidae Larva	Diptera	1	49.7364
Habitat Bench	2005	2005-07-01	1	Oncaea sp	Poecilostomatoida	4	198.946
Habitat Bench	2005	2005-07-01	1	Harpacticoida Copepodid	Harpacticoida	3	149.209
Habitat Bench	2005	2005-07-01	1	Harpacticus sp Copepodid	Harpacticoida	1	49.7364
Habitat Bench	2005	2005-07-01	1	Mesochra sp	Harpacticoida	1	49.7364
Habitat Bench	2005	2005-07-01	1	Corycaeus anglicus	Cyclopoida	3	149.209
Habitat Bench	2005	2005-07-01	1	Tisbe sp	Harpacticoida	4	198.946
Habitat Bench	2005	2005-07-01	1	Ameiridae	Harpacticoida	1	49.7364	#20
Habitat Bench	2005	2005-07-01	1	Harpacticus obscurus Group	Harpacticoida	1	49.7364
Habitat Bench	2005	2005-07-01	2	Paracalliopiella pratti	Amphipoda	11	547.1
Habitat Bench	2005	2005-07-01	2	Harpacticus uniremis Group	Harpacticoida	1	49.7364	H. septentrionalis (1)
Habitat Bench	2005	2005-07-01	2	Corycaeus anglicus	Cyclopoida	3	149.209
Habitat Bench	2005	2005-07-01	2	Tisbe sp	Harpacticoida	1	49.7364
Habitat Bench	2005	2005-07-01	2	Harpacticoida Copepodid	Harpacticoida	2	99.4728
Habitat Bench	2005	2005-07-01	3	Paracalliopiella pratti	Amphipoda	5	248.682
Habitat Bench	2005	2005-07-01	3	Cirripedia Nauplii	Cirripedia	1	49.7364
Habitat Bench	2005	2005-07-01	3	Amphiascus sp	Harpacticoida	1	49.7364
Habitat Bench	2005	2005-07-01	3	Corycaeus anglicus	Cyclopoida	3	149.209
Habitat Bench	2005	2005-07-01	3	Harpacticus sp Copepodid	Harpacticoida	1	49.7364
Habitat Bench	2005	2005-07-01	3	Tisbe sp	Harpacticoida	1	49.7364
Habitat Bench	2005	2005-07-01	4	Paracalliopiella pratti	Amphipoda	7	348.155
Habitat Bench	2005	2005-07-01	4	Harpacticus uniremis Group	Harpacticoida	1	49.7364	H. septentrionalis (1)
Habitat Bench	2005	2005-07-01	4	Harpacticoida Copepodid	Harpacticoida	4	198.946
Habitat Bench	2005	2005-07-01	4	Harpacticus sp Copepodid	Harpacticoida	2	99.4728
Habitat Bench	2005	2005-07-01	4	Tisbe sp	Harpacticoida	2	99.4728
Habitat Bench	2005	2005-07-01	4	Chironomidae Larva	Diptera	1	49.7364
Habitat Bench	2005	2005-07-01	5	Paracalliopiella pratti	Amphipoda	7	348.155
Habitat Bench	2005	2005-07-01	5	Cirripedia Nauplii	Cirripedia	1	49.7364
Habitat Bench	2005	2005-07-01	5	Corycaeus anglicus	Cyclopoida	4	198.946
Habitat Bench	2005	2005-07-01	5	Harpacticoida Copepodid	Harpacticoida	3	149.209
Habitat Bench	2005	2005-07-01	5	Harpacticus obscurus Group	Harpacticoida	2	99.4728
Habitat Bench	2005	2005-07-01	6	Paracalliopiella pratti	Amphipoda	16	795.782
Habitat Bench	2005	2005-07-01	6	Cirripedia Nauplii	Cirripedia	1	49.7364
Habitat Bench	2005	2005-07-01	6	Amphiascopsis cinctus	Harpacticoida	1	49.7364
Habitat Bench	2005	2005-07-01	6	Corycaeus anglicus	Cyclopoida	3	149.209
Habitat Bench	2005	2005-07-01	6	Harpacticoida Copepodid	Harpacticoida	2	99.4728
Habitat Bench	2005	2005-07-01	6	Mesochra sp	Harpacticoida	2	99.4728
Habitat Bench	2005	2005-07-01	7	Paracalliopiella pratti	Amphipoda	14	696.31
Habitat Bench	2005	2005-07-01	7	Cirripedia Nauplii	Cirripedia	2	99.4728
Habitat Bench	2005	2005-07-01	7	Harpacticus uniremis Group	Harpacticoida	1	49.7364	H. septentrionalis (1)
Habitat Bench	2005	2005-07-01	7	Corycaeus anglicus	Cyclopoida	2	99.4728
Habitat Bench	2005	2005-07-01	7	Tisbe sp	Harpacticoida	1	49.7364
Habitat Bench	2007	2007-04-16	1	Paracalliopiella pratti	Amphipoda	48	2387.35	epibenthic pump is 16 cm in diameter, 0.020106 m2
Habitat Bench	2007	2007-04-16	1	Pontogeneia rostrata	Amphipoda	9	447.628
Habitat Bench	2007	2007-04-16	1	Calliopiidae Juvenile	Amphipoda	31	1541.83
Habitat Bench	2007	2007-04-16	1	Gammaridea Juvenile	Amphipoda	16	795.782
Habitat Bench	2007	2007-04-16	1	Cumella vulgaris	Cumacea	1	49.7364
Habitat Bench	2007	2007-04-16	1	Nematoda	Nematoda	4	198.946
Habitat Bench	2007	2007-04-16	1	Cirripedia Cyprid	Cirripedia	1	49.7364
Habitat Bench	2007	2007-04-16	1	Oligochaeta	Oligochaeta	1	49.7364
Habitat Bench	2007	2007-04-16	1	Amonardia perturbata	Harpacticoida	24	1193.67
Habitat Bench	2007	2007-04-16	1	Amphiascopsis cinctus	Harpacticoida	2	99.4728
Habitat Bench	2007	2007-04-16	1	Tisbe sp	Harpacticoida	10	497.364
Habitat Bench	2007	2007-04-16	1	Harpacticus uniremis Group	Harpacticoida	5	248.682
Habitat Bench	2007	2007-04-16	1	Heterolaophonte sp	Harpacticoida	1	49.7364
Habitat Bench	2007	2007-04-16	1	Heterolaophonte longisetigera	Harpacticoida	3	149.209
Habitat Bench	2007	2007-04-16	1	Laophontidae Copepodid	Harpacticoida	1	49.7364
Habitat Bench	2007	2007-04-16	1	Paralaophonte perplexa Group	Harpacticoida	3	149.209
Habitat Bench	2007	2007-04-16	1	Dactylopusia crassipes	Harpacticoida	4	198.946
Habitat Bench	2007	2007-04-16	1	Dactylopusiidae Copepodid	Harpacticoida	2	99.4728
Habitat Bench	2007	2007-04-16	1	Parathalestris sp	Harpacticoida	2	99.4728
Habitat Bench	2007	2007-04-16	1	Mesochra sp	Harpacticoida	6	298.418
Habitat Bench	2007	2007-04-16	1	Scutellidium sp	Harpacticoida	1	49.7364
Habitat Bench	2007	2007-04-16	1	Ameira sp	Harpacticoida	1	49.7364
Habitat Bench	2007	2007-04-16	2	Desdimelita californica	Amphipoda	2	99.4728
Habitat Bench	2007	2007-04-16	2	Pontogeneia rostrata	Amphipoda	10	497.364
Habitat Bench	2007	2007-04-16	2	Paracalliopiella pratti	Amphipoda	26	1293.15
Habitat Bench	2007	2007-04-16	2	Calliopiidae Juvenile	Amphipoda	37	1840.25
Habitat Bench	2007	2007-04-16	2	Gammaridea Juvenile	Amphipoda	15	746.046
Habitat Bench	2007	2007-04-16	2	Cumella vulgaris	Cumacea	1	49.7364
Habitat Bench	2007	2007-04-16	2	Nematoda	Nematoda	7	348.155
Habitat Bench	2007	2007-04-16	2	Cirripedia Cyprid	Cirripedia	1	49.7364
Habitat Bench	2007	2007-04-16	2	Nerilla sp	Archiannelida	1	49.7364
Habitat Bench	2007	2007-04-16	2	Gastropoda	Gastropoda	1	49.7364
Habitat Bench	2007	2007-04-16	2	Epicaridea sp	Isopoda	1	49.7364
Habitat Bench	2007	2007-04-16	2	Cyclopoida	Cyclopoida	3	149.209
Habitat Bench	2007	2007-04-16	2	Amphiascopsis cinctus	Harpacticoida	7	348.155
Habitat Bench	2007	2007-04-16	2	Parathalestris sp	Harpacticoida	2	99.4728
Habitat Bench	2007	2007-04-16	2	Amonardia perturbata	Harpacticoida	80	3978.91
Habitat Bench	2007	2007-04-16	2	Ectinosomatidae	Harpacticoida	3	149.209
Habitat Bench	2007	2007-04-16	2	Paralaophonte perplexa Group	Harpacticoida	7	348.155
Habitat Bench	2007	2007-04-16	2	Heterolaophonte longisetigera	Harpacticoida	5	248.682
Habitat Bench	2007	2007-04-16	2	Laophontidae Copepodid	Harpacticoida	2	99.4728
Habitat Bench	2007	2007-04-16	2	Harpacticus uniremis Group	Harpacticoida	47	2337.61
Habitat Bench	2007	2007-04-16	2	Harpacticus uniremis	Harpacticoida	3	149.209
Habitat Bench	2007	2007-04-16	2	Harpacticus obscurus Group	Harpacticoida	1	49.7364
Habitat Bench	2007	2007-04-16	2	Harpacticus sp Copepodid	Harpacticoida	1	49.7364
Habitat Bench	2007	2007-04-16	2	Tisbe sp	Harpacticoida	9	447.628
Habitat Bench	2007	2007-04-16	2	Ameira sp	Harpacticoida	2	99.4728
Habitat Bench	2007	2007-04-16	2	Ameiridae	Harpacticoida	1	49.7364
Habitat Bench	2007	2007-04-16	2	Mesochra sp	Harpacticoida	4	198.946
Habitat Bench	2007	2007-04-16	2	Diosaccus spinatus	Harpacticoida	1	49.7364
Habitat Bench	2007	2007-04-16	2	Amphiascus sp	Harpacticoida	2	99.4728
Habitat Bench	2007	2007-04-16	2	Dactylopusia vulgaris	Harpacticoida	1	49.7364
Habitat Bench	2007	2007-04-16	3	Paracalliopiella pratti	Amphipoda	25	1243.41
Habitat Bench	2007	2007-04-16	3	Calliopius sp	Amphipoda	10	497.364
Habitat Bench	2007	2007-04-16	3	Nerilla sp	Archiannelida	9	447.628
Habitat Bench	2007	2007-04-16	3	Turbellaria	Turbellaria	4	198.946
Habitat Bench	2007	2007-04-16	3	Oligochaeta	Oligochaeta	2	99.4728
Habitat Bench	2007	2007-04-16	3	Chironomidae Larva	Diptera	1	49.7364
Habitat Bench	2007	2007-04-16	3	Nematoda	Nematoda	16	795.782
Habitat Bench	2007	2007-04-16	3	Ectinosomatidae	Harpacticoida	11	547.1
Habitat Bench	2007	2007-04-16	3	Mesochra sp	Harpacticoida	23	1143.94
Habitat Bench	2007	2007-04-16	3	Ameira sp	Harpacticoida	10	497.364
Habitat Bench	2007	2007-04-16	3	Diarthrodes sp	Harpacticoida	1	49.7364
Habitat Bench	2007	2007-04-16	3	Tisbe sp	Harpacticoida	9	447.628
Habitat Bench	2007	2007-04-16	3	Paralaophonte perplexa Group	Harpacticoida	13	646.573
Habitat Bench	2007	2007-04-16	3	Heterolaophonte longisetigera	Harpacticoida	2	99.4728
Habitat Bench	2007	2007-04-16	3	Harpacticus uniremis Group	Harpacticoida	16	795.782
Habitat Bench	2007	2007-04-16	3	Amonardia perturbata	Harpacticoida	98	4874.17
Habitat Bench	2007	2007-04-16	3	Amphiascopsis cinctus	Harpacticoida	1	49.7364
Habitat Bench	2007	2007-04-16	3	Dactylopusia sp	Harpacticoida	2	99.4728
Habitat Bench	2007	2007-04-16	3	Amphiascus sp	Harpacticoida	2	99.4728
Habitat Bench	2007	2007-04-16	3	Amphiascoides sp	Harpacticoida	1	49.7364
Habitat Bench	2007	2007-04-16	3	Harpacticoida Copepodid	Harpacticoida	1	49.7364
Habitat Bench	2007	2007-04-16	3	Harpacticus sp Copepodid	Harpacticoida	1	49.7364
Habitat Bench	2007	2007-04-16	3	Dactylopusia vulgaris	Harpacticoida	1	49.7364
Habitat Bench	2007	2007-04-16	3	Paralaophonte sp	Harpacticoida	2	99.4728
Habitat Bench	2007	2007-04-16	3	Laophontidae Copepodid	Harpacticoida	1	49.7364
Habitat Bench	2007	2007-04-16	4	Nematoda	Nematoda	6	298.418
Habitat Bench	2007	2007-04-16	4	Nerilla sp	Archiannelida	20	994.728
Habitat Bench	2007	2007-04-16	4	Ostracoda	Ostracoda	2	99.4728
Habitat Bench	2007	2007-04-16	4	Cirripedia Cyprid	Cirripedia	1	49.7364
Habitat Bench	2007	2007-04-16	4	Cirripedia	Cirripedia	3	149.209
Habitat Bench	2007	2007-04-16	4	Turbellaria	Turbellaria	2	99.4728
Habitat Bench	2007	2007-04-16	4	Spionidae Juvenile	Polychaeta	1	49.7364
Habitat Bench	2007	2007-04-16	4	Syllidae	Polychaeta	3	149.209
Habitat Bench	2007	2007-04-16	4	Armandia brevis	Polychaeta	1	49.7364
Habitat Bench	2007	2007-04-16	4	Bivalvia	Bivalvia	1	49.7364	clam
Habitat Bench	2007	2007-04-16	4	Paracalliopiella pratti	Amphipoda	38	1889.98
Habitat Bench	2007	2007-04-16	4	Calliopius sp	Amphipoda	19	944.992
Habitat Bench	2007	2007-04-16	4	Pontogeneia rostrata	Amphipoda	9	447.628
Habitat Bench	2007	2007-04-16	4	Amphiascus sp	Harpacticoida	30	1492.09
Habitat Bench	2007	2007-04-16	4	Amphiascopsis cinctus	Harpacticoida	4	198.946
Habitat Bench	2007	2007-04-16	4	Ectinosomatidae	Harpacticoida	5	248.682
Habitat Bench	2007	2007-04-16	4	Ameira sp	Harpacticoida	18	895.255
Habitat Bench	2007	2007-04-16	4	Parathalestris sp	Harpacticoida	1	49.7364
Habitat Bench	2007	2007-04-16	4	Dactylopusia vulgaris	Harpacticoida	2	99.4728
Habitat Bench	2007	2007-04-16	4	Tisbe sp	Harpacticoida	20	994.728
Habitat Bench	2007	2007-04-16	4	Cyclopoida	Cyclopoida	8	397.891
Habitat Bench	2007	2007-04-16	4	Mesochra sp	Harpacticoida	2	99.4728
Habitat Bench	2007	2007-04-16	4	Diarthrodes sp	Harpacticoida	1	49.7364
Habitat Bench	2007	2007-04-16	4	Paralaophonte perplexa Group	Harpacticoida	11	547.1
Habitat Bench	2007	2007-04-16	4	Stephos sp	Calanoida	1	49.7364
Habitat Bench	2007	2007-04-16	4	Aetidius sp	Calanoida	1	49.7364
Habitat Bench	2007	2007-04-16	4	Laophontidae Copepodid	Harpacticoida	1	49.7364
Habitat Bench	2007	2007-04-16	4	Harpacticus uniremis Group	Harpacticoida	35	1740.77
Habitat Bench	2007	2007-04-16	4	Harpacticus obscurus Group	Harpacticoida	3	149.209
Habitat Bench	2007	2007-04-16	4	Harpacticus uniremis	Harpacticoida	4	198.946
Habitat Bench	2007	2007-04-16	4	Amonardia perturbata	Harpacticoida	154	7659.41
Habitat Bench	2007	2007-04-16	4	Amphiascoides sp	Harpacticoida	1	49.7364
Habitat Bench	2007	2007-04-16	4	Harpacticoida Copepodid	Harpacticoida	2	99.4728
Habitat Bench	2007	2007-04-16	4	Paradactylopodia sp	Harpacticoida	1	49.7364
Habitat Bench	2007	2007-04-16	5	Exosphaeroma sp	Isopoda	1	49.7364
Habitat Bench	2007	2007-04-16	5	Turbellaria	Turbellaria	2	99.4728
Habitat Bench	2007	2007-04-16	5	Cirripedia Cyprid	Cirripedia	1	49.7364
Habitat Bench	2007	2007-04-16	5	Ostracoda	Ostracoda	1	49.7364
Habitat Bench	2007	2007-04-16	5	Nematoda	Nematoda	32	1591.56
Habitat Bench	2007	2007-04-16	5	Paracalliopiella pratti	Amphipoda	10	497.364
Habitat Bench	2007	2007-04-16	5	Calliopiidae Juvenile	Amphipoda	38	1889.98
Habitat Bench	2007	2007-04-16	5	Pontogeneia rostrata	Amphipoda	3	149.209
Habitat Bench	2007	2007-04-16	5	Ectinosomatidae	Harpacticoida	6	298.418
Habitat Bench	2007	2007-04-16	5	Dactylopusia vulgaris	Harpacticoida	3	149.209
Habitat Bench	2007	2007-04-16	5	Ameira sp	Harpacticoida	5	248.682
Habitat Bench	2007	2007-04-16	5	Amphiascus sp	Harpacticoida	7	348.155
Habitat Bench	2007	2007-04-16	5	Heterolaophonte longisetigera	Harpacticoida	2	99.4728
Habitat Bench	2007	2007-04-16	5	Paralaophonte perplexa Group	Harpacticoida	19	944.992
Habitat Bench	2007	2007-04-16	5	Tisbe sp	Harpacticoida	4	198.946
Habitat Bench	2007	2007-04-16	5	Cyclopoida	Cyclopoida	4	198.946
Habitat Bench	2007	2007-04-16	5	Amphiascopsis cinctus	Harpacticoida	5	248.682
Habitat Bench	2007	2007-04-16	5	Mesochra sp	Harpacticoida	30	1492.09
Habitat Bench	2007	2007-04-16	5	Stephos sp	Calanoida	2	99.4728
Habitat Bench	2007	2007-04-16	5	Amonardia perturbata	Harpacticoida	79	3929.18
Habitat Bench	2007	2007-04-16	5	Harpacticoida Copepodid	Harpacticoida	2	99.4728
Habitat Bench	2007	2007-04-16	5	Paradactylopodia sp	Harpacticoida	2	99.4728
Habitat Bench	2007	2007-04-16	5	Parathalestris sp	Harpacticoida	1	49.7364
Habitat Bench	2007	2007-04-16	5	Dactylopusia crassipes	Harpacticoida	1	49.7364
Habitat Bench	2007	2007-04-16	5	Ameiridae	Harpacticoida	1	49.7364
Habitat Bench	2007	2007-04-16	5	Scutellidium sp	Harpacticoida	1	49.7364
Habitat Bench	2007	2007-04-16	5	Harpacticus uniremis Group	Harpacticoida	15	746.046
Habitat Bench	2007	2007-04-16	5	Harpacticus obscurus Group	Harpacticoida	2	99.4728
Habitat Bench	2007	2007-04-16	6	Cirripedia	Cirripedia	6	298.418
Habitat Bench	2007	2007-04-16	6	Cirripedia Cyprid	Cirripedia	2	99.4728
Habitat Bench	2007	2007-04-16	6	Turbellaria	Turbellaria	6	298.418
Habitat Bench	2007	2007-04-16	6	Cirripedia Nauplii	Cirripedia	1	49.7364
Habitat Bench	2007	2007-04-16	6	Nematoda	Nematoda	19	944.992
Habitat Bench	2007	2007-04-16	6	Nerilla sp	Archiannelida	1	49.7364
Habitat Bench	2007	2007-04-16	6	Desdimelita californica	Amphipoda	15	746.046
Habitat Bench	2007	2007-04-16	6	Pontogeneia rostrata	Amphipoda	1	49.7364
Habitat Bench	2007	2007-04-16	6	Paracalliopiella pratti	Amphipoda	30	1492.09
Habitat Bench	2007	2007-04-16	6	Calliopiidae Juvenile	Amphipoda	62	3083.66
Habitat Bench	2007	2007-04-16	6	Mesochra sp	Harpacticoida	40	1989.46
Habitat Bench	2007	2007-04-16	6	Ectinosomatidae	Harpacticoida	4	198.946
Habitat Bench	2007	2007-04-16	6	Harpacticus uniremis	Harpacticoida	8	397.891
Habitat Bench	2007	2007-04-16	6	Ameira sp	Harpacticoida	9	447.628
Habitat Bench	2007	2007-04-16	6	Tisbe sp	Harpacticoida	8	397.891
Habitat Bench	2007	2007-04-16	6	Amphiascopsis cinctus	Harpacticoida	3	149.209
Habitat Bench	2007	2007-04-16	6	Paralaophonte perplexa Group	Harpacticoida	15	746.046
Habitat Bench	2007	2007-04-16	6	Heterolaophonte longisetigera	Harpacticoida	14	696.31
Habitat Bench	2007	2007-04-16	6	Paralaophonte sp	Harpacticoida	2	99.4728
Habitat Bench	2007	2007-04-16	6	Harpacticus obscurus Group	Harpacticoida	1	49.7364
Habitat Bench	2007	2007-04-16	6	Parathalestris sp	Harpacticoida	1	49.7364
Habitat Bench	2007	2007-04-16	6	Amonardia perturbata	Harpacticoida	77	3829.7
Habitat Bench	2007	2007-04-16	6	Danielssenia typica	Harpacticoida	1	49.7364
Habitat Bench	2007	2007-04-16	6	Harpacticoida Copepodid	Harpacticoida	7	348.155
Habitat Bench	2007	2007-04-16	7	Paracalliopiella pratti	Amphipoda	32	1591.56
Habitat Bench	2007	2007-04-16	7	Calliopiidae Juvenile	Amphipoda	48	2387.35
Habitat Bench	2007	2007-04-16	7	Desdimelita californica	Amphipoda	5	248.682
Habitat Bench	2007	2007-04-16	7	Pontogeneia rostrata	Amphipoda	6	298.418
Habitat Bench	2007	2007-04-16	7	Nematoda	Nematoda	8	397.891
Habitat Bench	2007	2007-04-16	7	Cirripedia Nauplii	Cirripedia	1	49.7364
Habitat Bench	2007	2007-04-16	7	Tisbe sp	Harpacticoida	5	248.682
Habitat Bench	2007	2007-04-16	7	Scutellidium sp	Harpacticoida	1	49.7364
Habitat Bench	2007	2007-04-16	7	Amphiascopsis cinctus	Harpacticoida	1	49.7364
Habitat Bench	2007	2007-04-16	7	Ameira sp	Harpacticoida	5	248.682
Habitat Bench	2007	2007-04-16	7	Mesochra sp	Harpacticoida	5	248.682
Habitat Bench	2007	2007-04-16	7	Ectinosomatidae	Harpacticoida	2	99.4728
Habitat Bench	2007	2007-04-16	7	Harpacticus uniremis	Harpacticoida	9	447.628
Habitat Bench	2007	2007-04-16	7	Paralaophonte perplexa Group	Harpacticoida	5	248.682
Habitat Bench	2007	2007-04-16	7	Heterolaophonte longisetigera	Harpacticoida	1	49.7364
Habitat Bench	2007	2007-04-16	7	Harpacticus obscurus Group	Harpacticoida	1	49.7364
Habitat Bench	2007	2007-04-16	7	Amonardia perturbata	Harpacticoida	66	3282.6
Habitat Bench	2007	2007-04-16	7	Amphiascus sp	Harpacticoida	1	49.7364
Habitat Bench	2007	2007-04-16	7	Parathalestris sp	Harpacticoida	2	99.4728
Pocket Beach	2007	2007-04-16	1	Ostracoda	Ostracoda	18	895.255
Pocket Beach	2007	2007-04-16	1	Chironomidae Larva	Diptera	3	149.209
Pocket Beach	2007	2007-04-16	1	Chironomidae Adult	Diptera	1	49.7364
Pocket Beach	2007	2007-04-16	1	Cumella vulgaris	Cumacea	1	49.7364
Pocket Beach	2007	2007-04-16	1	Cirripedia	Cirripedia	2	99.4728
Pocket Beach	2007	2007-04-16	1	Nematoda	Nematoda	21	1044.46
Pocket Beach	2007	2007-04-16	1	Nerilla sp	Archiannelida	3	149.209
Pocket Beach	2007	2007-04-16	1	Oligochaeta	Oligochaeta	1	49.7364
Pocket Beach	2007	2007-04-16	1	Eggs	Egg	1	49.7364
Pocket Beach	2007	2007-04-16	1	Desdimelita californica	Amphipoda	6	298.418
Pocket Beach	2007	2007-04-16	1	Pontogeneia rostrata	Amphipoda	1	49.7364
Pocket Beach	2007	2007-04-16	1	Paracalliopiella pratti	Amphipoda	14	696.31
Pocket Beach	2007	2007-04-16	1	Calliopiidae Juvenile	Amphipoda	3	149.209
Pocket Beach	2007	2007-04-16	1	Ischyrocerus sp	Amphipoda	1	49.7364
Pocket Beach	2007	2007-04-16	1	Pontogeneia sp	Amphipoda	1	49.7364
Pocket Beach	2007	2007-04-16	1	Harpacticus uniremis Group	Harpacticoida	10	497.364
Pocket Beach	2007	2007-04-16	1	Harpacticus uniremis	Harpacticoida	8	397.891
Pocket Beach	2007	2007-04-16	1	Harpacticus obscurus Group	Harpacticoida	1	49.7364
Pocket Beach	2007	2007-04-16	1	Harpacticus sp Copepodid	Harpacticoida	10	497.364
Pocket Beach	2007	2007-04-16	1	Amphiascopsis cinctus	Harpacticoida	2	99.4728
Pocket Beach	2007	2007-04-16	1	Diosaccus spinatus	Harpacticoida	1	49.7364
Pocket Beach	2007	2007-04-16	1	Amonardia perturbata	Harpacticoida	85	4227.59
Pocket Beach	2007	2007-04-16	1	Paralaophonte perplexa Group	Harpacticoida	35	1740.77
Pocket Beach	2007	2007-04-16	1	Heterolaophonte longisetigera	Harpacticoida	45	2238.14
Pocket Beach	2007	2007-04-16	1	Paralaophonte sp	Harpacticoida	1	49.7364
Pocket Beach	2007	2007-04-16	1	Laophontidae Copepodid	Harpacticoida	16	795.782
Pocket Beach	2007	2007-04-16	1	Parathalestris sp	Harpacticoida	13	646.573
Pocket Beach	2007	2007-04-16	1	Ectinosomatidae	Harpacticoida	1	49.7364
Pocket Beach	2007	2007-04-16	1	Pseudonychocamptus sp	Harpacticoida	1	49.7364
Pocket Beach	2007	2007-04-16	1	Ameira sp	Harpacticoida	6	298.418
Pocket Beach	2007	2007-04-16	1	Ameiridae	Harpacticoida	4	198.946
Pocket Beach	2007	2007-04-16	1	Amphiascoides sp	Harpacticoida	1	49.7364
Pocket Beach	2007	2007-04-16	1	Dactylopusia crassipes	Harpacticoida	7	348.155
Pocket Beach	2007	2007-04-16	1	Dactylopusia vulgaris	Harpacticoida	1	49.7364
Pocket Beach	2007	2007-04-16	1	Dactylopusia sp	Harpacticoida	1	49.7364
Pocket Beach	2007	2007-04-16	1	Harpacticoida Copepodid	Harpacticoida	20	994.728
Pocket Beach	2007	2007-04-16	1	Tisbe sp	Harpacticoida	10	497.364
Pocket Beach	2007	2007-04-16	1	Diarthrodes sp	Harpacticoida	1	49.7364
Pocket Beach	2007	2007-04-16	1	Mesochra sp	Harpacticoida	5	248.682
Pocket Beach	2007	2007-04-16	2	Paramoera sp	Amphipoda	2	99.4728
Pocket Beach	2007	2007-04-16	2	Desdimelita californica	Amphipoda	46	2287.87
Pocket Beach	2007	2007-04-16	2	Calliopiidae Juvenile	Amphipoda	7	348.155
Pocket Beach	2007	2007-04-16	2	Parathalestris sp	Harpacticoida	10	497.364
Pocket Beach	2007	2007-04-16	2	Amonardia perturbata	Harpacticoida	25	1243.41
Pocket Beach	2007	2007-04-16	2	Amphiascopsis cinctus	Harpacticoida	12	596.837
Pocket Beach	2007	2007-04-16	2	Chironomidae Larva	Diptera	11	547.1
Pocket Beach	2007	2007-04-16	2	Dactylopusia sp	Harpacticoida	20	994.728
Pocket Beach	2007	2007-04-16	2	Dactylopusia crassipes	Harpacticoida	18	895.255
Pocket Beach	2007	2007-04-16	2	Dactylopusiidae Copepodid	Harpacticoida	1	49.7364
Pocket Beach	2007	2007-04-16	2	Pontogeneia rostrata	Amphipoda	1	49.7364
Pocket Beach	2007	2007-04-16	2	Syllidae	Polychaeta	1	49.7364
Pocket Beach	2007	2007-04-16	2	Diarthrodes sp	Harpacticoida	1	49.7364
Pocket Beach	2007	2007-04-16	2	Paracalliopiella pratti	Amphipoda	26	1293.15
Pocket Beach	2007	2007-04-16	2	Harpacticus sp Copepodid	Harpacticoida	81	4028.65
Pocket Beach	2007	2007-04-16	2	Turbellaria	Turbellaria	3	149.209
Pocket Beach	2007	2007-04-16	2	Ectinosomatidae	Harpacticoida	2	99.4728
Pocket Beach	2007	2007-04-16	2	Harpacticus uniremis Group	Harpacticoida	93	4625.48
Pocket Beach	2007	2007-04-16	2	Harpacticus uniremis	Harpacticoida	11	547.1
Pocket Beach	2007	2007-04-16	2	Heterolaophonte longisetigera	Harpacticoida	18	895.255
Pocket Beach	2007	2007-04-16	2	Paralaophonte perplexa Group	Harpacticoida	30	1492.09
Pocket Beach	2007	2007-04-16	2	Mesochra sp	Harpacticoida	1	49.7364
Pocket Beach	2007	2007-04-16	2	Tisbe sp	Harpacticoida	3	149.209
Pocket Beach	2007	2007-04-16	2	Harpacticoida Copepodid	Harpacticoida	5	248.682
Pocket Beach	2007	2007-04-16	2	Laophontidae Copepodid	Harpacticoida	2	99.4728
Pocket Beach	2007	2007-04-16	3	Nematoda	Nematoda	13	646.573
Pocket Beach	2007	2007-04-16	3	Chironomidae Larva	Diptera	2	99.4728
Pocket Beach	2007	2007-04-16	3	Cirripedia	Cirripedia	1	49.7364
Pocket Beach	2007	2007-04-16	3	Oligochaeta	Oligochaeta	1	49.7364
Pocket Beach	2007	2007-04-16	3	Nereididae	Polychaeta	1	49.7364
Pocket Beach	2007	2007-04-16	3	Desdimelita californica	Amphipoda	45	2238.14
Pocket Beach	2007	2007-04-16	3	Paracalliopiella pratti	Amphipoda	21	1044.46
Pocket Beach	2007	2007-04-16	3	Turbellaria	Turbellaria	4	198.946
Pocket Beach	2007	2007-04-16	3	Pontogeneia rostrata	Amphipoda	2	99.4728
Pocket Beach	2007	2007-04-16	3	Harpacticus uniremis	Harpacticoida	10	497.364
Pocket Beach	2007	2007-04-16	3	Harpacticus uniremis Group	Harpacticoida	13	646.573
Pocket Beach	2007	2007-04-16	3	Harpacticus sp Copepodid	Harpacticoida	21	1044.46
Pocket Beach	2007	2007-04-16	3	Amphiascopsis cinctus	Harpacticoida	5	248.682
Pocket Beach	2007	2007-04-16	3	Nerilla sp	Archiannelida	1	49.7364
Pocket Beach	2007	2007-04-16	3	Tegastidae	Harpacticoida	3	149.209
Pocket Beach	2007	2007-04-16	3	Ostracoda	Ostracoda	1	49.7364
Pocket Beach	2007	2007-04-16	3	Dactylopusia crassipes	Harpacticoida	13	646.573
Pocket Beach	2007	2007-04-16	3	Dactylopusia sp	Harpacticoida	5	248.682
Pocket Beach	2007	2007-04-16	3	Dactylopusiidae Copepodid	Harpacticoida	1	49.7364
Pocket Beach	2007	2007-04-16	3	Tisbe sp	Harpacticoida	11	547.1
Pocket Beach	2007	2007-04-16	3	Amonardia perturbata	Harpacticoida	7	348.155
Pocket Beach	2007	2007-04-16	3	Diosaccus spinatus	Harpacticoida	1	49.7364
Pocket Beach	2007	2007-04-16	3	Ectinosomatidae	Harpacticoida	9	447.628
Pocket Beach	2007	2007-04-16	3	Ameira sp	Harpacticoida	17	845.519
Pocket Beach	2007	2007-04-16	3	Ameiridae	Harpacticoida	14	696.31
Pocket Beach	2007	2007-04-16	3	Mesochra sp	Harpacticoida	2	99.4728
Pocket Beach	2007	2007-04-16	3	Heterolaophonte longisetigera	Harpacticoida	76	3779.97
Pocket Beach	2007	2007-04-16	3	Laophontidae Copepodid	Harpacticoida	27	1342.88
Pocket Beach	2007	2007-04-16	3	Paralaophonte perplexa Group	Harpacticoida	46	2287.87
Pocket Beach	2007	2007-04-16	3	Amphiascus sp	Harpacticoida	1	49.7364
Pocket Beach	2007	2007-04-16	3	Rhynchothalestris helgolandica	Harpacticoida	1	49.7364
Pocket Beach	2007	2007-04-16	3	Harpacticoida Copepodid	Harpacticoida	4	198.946
Pocket Beach	2007	2007-04-16	4	Parathalestris sp	Harpacticoida	6	298.418
Pocket Beach	2007	2007-04-16	4	Diosaccus spinatus	Harpacticoida	1	49.7364
Pocket Beach	2007	2007-04-16	4	Amphiascopsis cinctus	Harpacticoida	14	696.31
Pocket Beach	2007	2007-04-16	4	Mesochra sp	Harpacticoida	4	198.946
Pocket Beach	2007	2007-04-16	4	Cirripedia	Cirripedia	1	49.7364
Pocket Beach	2007	2007-04-16	4	Nematoda	Nematoda	38	1889.98
Pocket Beach	2007	2007-04-16	4	Turbellaria	Turbellaria	1	49.7364
Pocket Beach	2007	2007-04-16	4	Nerilla sp	Archiannelida	1	49.7364
Pocket Beach	2007	2007-04-16	4	Nudibranchia	Gastropoda	1	49.7364
Pocket Beach	2007	2007-04-16	4	Ostracoda	Ostracoda	1	49.7364
Pocket Beach	2007	2007-04-16	4	Harpacticoida Copepodid	Harpacticoida	4	198.946
Pocket Beach	2007	2007-04-16	4	Caprella laeviuscula	Amphipoda	1	49.7364
Pocket Beach	2007	2007-04-16	4	Paracalliopiella pratti	Amphipoda	33	1641.3
Pocket Beach	2007	2007-04-16	4	Desdimelita californica	Amphipoda	41	2039.19
Pocket Beach	2007	2007-04-16	4	Ectinosomatidae	Harpacticoida	10	497.364
Pocket Beach	2007	2007-04-16	4	Tisbe sp	Harpacticoida	12	596.837
Pocket Beach	2007	2007-04-16	4	Paradactylopodia sp	Harpacticoida	1	49.7364
Pocket Beach	2007	2007-04-16	4	Harpacticus uniremis	Harpacticoida	32	1591.56
Pocket Beach	2007	2007-04-16	4	Harpacticus uniremis Group	Harpacticoida	16	795.782
Pocket Beach	2007	2007-04-16	4	Dactylopusia crassipes	Harpacticoida	3	149.209
Pocket Beach	2007	2007-04-16	4	Amonardia perturbata	Harpacticoida	22	1094.2
Pocket Beach	2007	2007-04-16	4	Ameira sp	Harpacticoida	7	348.155
Pocket Beach	2007	2007-04-16	4	Ameiridae	Harpacticoida	5	248.682
Pocket Beach	2007	2007-04-16	4	Harpacticus sp Copepodid	Harpacticoida	56	2785.24
Pocket Beach	2007	2007-04-16	4	Heterolaophonte longisetigera	Harpacticoida	122	6067.84
Pocket Beach	2007	2007-04-16	4	Diarthrodes sp	Harpacticoida	2	99.4728
Pocket Beach	2007	2007-04-16	4	Cyclopoida	Cyclopoida	1	49.7364
Pocket Beach	2007	2007-04-16	4	Dactylopusiidae Copepodid	Harpacticoida	1	49.7364
Pocket Beach	2007	2007-04-16	4	Paralaophonte sp	Harpacticoida	14	696.31
Pocket Beach	2007	2007-04-16	4	Laophontidae Copepodid	Harpacticoida	38	1889.98
Pocket Beach	2007	2007-04-16	5	Chironomidae Larva	Diptera	1	49.7364
Pocket Beach	2007	2007-04-16	5	Cumella vulgaris	Cumacea	1	49.7364
Pocket Beach	2007	2007-04-16	5	Cirripedia Cyprid	Cirripedia	1	49.7364
Pocket Beach	2007	2007-04-16	5	Cirripedia	Cirripedia	1	49.7364
Pocket Beach	2007	2007-04-16	5	Nematoda	Nematoda	10	497.364
Pocket Beach	2007	2007-04-16	5	Paracalliopiella pratti	Amphipoda	31	1541.83
Pocket Beach	2007	2007-04-16	5	Desdimelita californica	Amphipoda	9	447.628
Pocket Beach	2007	2007-04-16	5	Turbellaria	Turbellaria	3	149.209
Pocket Beach	2007	2007-04-16	5	Harpacticus uniremis	Harpacticoida	3	149.209
Pocket Beach	2007	2007-04-16	5	Harpacticus uniremis Group	Harpacticoida	15	746.046
Pocket Beach	2007	2007-04-16	5	Paralaophonte perplexa Group	Harpacticoida	60	2984.18
Pocket Beach	2007	2007-04-16	5	Heterolaophonte longisetigera	Harpacticoida	31	1541.83
Pocket Beach	2007	2007-04-16	5	Heterolaophonte sp	Harpacticoida	1	49.7364
Pocket Beach	2007	2007-04-16	5	Laophontidae Copepodid	Harpacticoida	16	795.782
Pocket Beach	2007	2007-04-16	5	Paralaophonte sp	Harpacticoida	9	447.628
Pocket Beach	2007	2007-04-16	5	Heterolaophonte sp	Harpacticoida	2	99.4728
Pocket Beach	2007	2007-04-16	5	Amonardia perturbata	Harpacticoida	53	2636.03
Pocket Beach	2007	2007-04-16	5	Amphiascopsis cinctus	Harpacticoida	2	99.4728
Pocket Beach	2007	2007-04-16	5	Dactylopusia crassipes	Harpacticoida	3	149.209
Pocket Beach	2007	2007-04-16	5	Amphiascus sp	Harpacticoida	1	49.7364
Pocket Beach	2007	2007-04-16	5	Ameira sp	Harpacticoida	13	646.573
Pocket Beach	2007	2007-04-16	5	Ectinosomatidae	Harpacticoida	8	397.891
Pocket Beach	2007	2007-04-16	5	Tisbe sp	Harpacticoida	5	248.682
Pocket Beach	2007	2007-04-16	5	Scutellidium sp	Harpacticoida	1	49.7364
Pocket Beach	2007	2007-04-16	5	Harpacticus sp Copepodid	Harpacticoida	13	646.573
Pocket Beach	2007	2007-04-16	5	Diosaccus spinatus	Harpacticoida	1	49.7364
Pocket Beach	2007	2007-04-16	5	Peltidiidae	Harpacticoida	1	49.7364
Pocket Beach	2007	2007-04-16	5	Amphiascoides sp	Harpacticoida	3	149.209
Pocket Beach	2007	2007-04-16	5	Ameiridae	Harpacticoida	2	99.4728
Pocket Beach	2007	2007-04-16	5	Dactylopusia vulgaris	Harpacticoida	1	49.7364
Pocket Beach	2007	2007-04-16	5	Harpacticoida Copepodid	Harpacticoida	5	248.682
Pocket Beach	2007	2007-04-16	5	Danielssenia typica	Harpacticoida	1	49.7364
Pocket Beach	2007	2007-04-16	5	Paradactylopodia sp	Harpacticoida	1	49.7364
Pocket Beach	2007	2007-04-16	6	Desdimelita californica	Amphipoda	43	2138.67
Pocket Beach	2007	2007-04-16	6	Paracalliopiella pratti	Amphipoda	95	4724.96
Pocket Beach	2007	2007-04-16	6	Pontogeneia rostrata	Amphipoda	7	348.155
Pocket Beach	2007	2007-04-16	6	Protohyale sp	Amphipoda	2	99.4728
Pocket Beach	2007	2007-04-16	6	Chironomidae Larva	Diptera	1	49.7364
Pocket Beach	2007	2007-04-16	6	Ostracoda	Ostracoda	3	149.209
Pocket Beach	2007	2007-04-16	6	Cirripedia	Cirripedia	1	49.7364
Pocket Beach	2007	2007-04-16	6	Nematoda	Nematoda	25	1243.41
Pocket Beach	2007	2007-04-16	6	Annelida	Annelida	1	49.7364
Pocket Beach	2007	2007-04-16	6	Turbellaria	Turbellaria	1	49.7364
Pocket Beach	2007	2007-04-16	6	Mesochra sp	Harpacticoida	5	248.682
Pocket Beach	2007	2007-04-16	6	Harpacticus uniremis Group	Harpacticoida	28	1392.62
Pocket Beach	2007	2007-04-16	6	Harpacticus uniremis	Harpacticoida	6	298.418
Pocket Beach	2007	2007-04-16	6	Harpacticus obscurus Group	Harpacticoida	3	149.209
Pocket Beach	2007	2007-04-16	6	Harpacticus sp Copepodid	Harpacticoida	11	547.1
Pocket Beach	2007	2007-04-16	6	Diarthrodes sp	Harpacticoida	2	99.4728
Pocket Beach	2007	2007-04-16	6	Paralaophonte perplexa Group	Harpacticoida	76	3779.97
Pocket Beach	2007	2007-04-16	6	Heterolaophonte longisetigera	Harpacticoida	28	1392.62
Pocket Beach	2007	2007-04-16	6	Heterolaophonte sp	Harpacticoida	2	99.4728
Pocket Beach	2007	2007-04-16	6	Paralaophonte sp	Harpacticoida	13	646.573
Pocket Beach	2007	2007-04-16	6	Laophontidae	Harpacticoida	1	49.7364
Pocket Beach	2007	2007-04-16	6	Laophontidae Copepodid	Harpacticoida	15	746.046
Pocket Beach	2007	2007-04-16	6	Amphiascopsis cinctus	Harpacticoida	8	397.891
Pocket Beach	2007	2007-04-16	6	Parathalestris sp	Harpacticoida	2	99.4728
Pocket Beach	2007	2007-04-16	6	Diosaccus spinatus	Harpacticoida	4	198.946
Pocket Beach	2007	2007-04-16	6	Dactylopusia crassipes	Harpacticoida	9	447.628
Pocket Beach	2007	2007-04-16	6	Dactylopusia vulgaris	Harpacticoida	6	298.418
Pocket Beach	2007	2007-04-16	6	Ectinosomatidae	Harpacticoida	5	248.682
Pocket Beach	2007	2007-04-16	6	Tisbe sp	Harpacticoida	12	596.837
Pocket Beach	2007	2007-04-16	6	Amonardia perturbata	Harpacticoida	95	4724.96
Pocket Beach	2007	2007-04-16	6	Ameira sp	Harpacticoida	4	198.946
Pocket Beach	2007	2007-04-16	6	Ameiridae	Harpacticoida	5	248.682
Pocket Beach	2007	2007-04-16	6	Paradactylopodia sp	Harpacticoida	1	49.7364
Pocket Beach	2007	2007-04-16	7	Pontogeneia rostrata	Amphipoda	3	149.209
Pocket Beach	2007	2007-04-16	7	Desdimelita californica	Amphipoda	25	1243.41
Pocket Beach	2007	2007-04-16	7	Paracalliopiella pratti	Amphipoda	44	2188.4
Pocket Beach	2007	2007-04-16	7	Calliopiidae Juvenile	Amphipoda	5	248.682
Pocket Beach	2007	2007-04-16	7	Calliopius sp	Amphipoda	1	49.7364
Pocket Beach	2007	2007-04-16	7	Gammaridea Juvenile	Amphipoda	2	99.4728
Pocket Beach	2007	2007-04-16	7	Protohyale sp	Amphipoda	5	248.682
Pocket Beach	2007	2007-04-16	7	Ischyrocerus sp	Amphipoda	1	49.7364
Pocket Beach	2007	2007-04-16	7	Cirripedia	Cirripedia	12	596.837
Pocket Beach	2007	2007-04-16	7	Mytilidae	Bivalvia	2	99.4728
Pocket Beach	2007	2007-04-16	7	Chironomidae Larva	Diptera	3	149.209
Pocket Beach	2007	2007-04-16	7	Cirripedia Cyprid	Cirripedia	4	198.946
Pocket Beach	2007	2007-04-16	7	Nematoda	Nematoda	67	3332.34
Pocket Beach	2007	2007-04-16	7	Oligochaeta	Oligochaeta	25	1243.41
Pocket Beach	2007	2007-04-16	7	Nerilla sp	Archiannelida	52	2586.29
Pocket Beach	2007	2007-04-16	7	Syllidae	Polychaeta	1	49.7364
Pocket Beach	2007	2007-04-16	7	Annelida	Annelida	8	397.891
Pocket Beach	2007	2007-04-16	7	Ostracoda	Ostracoda	4	198.946
Pocket Beach	2007	2007-04-16	7	Turbellaria	Turbellaria	16	795.782
Pocket Beach	2007	2007-04-16	7	Amonardia perturbata	Harpacticoida	91	4526.01
Pocket Beach	2007	2007-04-16	7	Diosaccus spinatus	Harpacticoida	5	248.682
Pocket Beach	2007	2007-04-16	7	Parathalestris sp	Harpacticoida	4	198.946
Pocket Beach	2007	2007-04-16	7	Laophonte elongata	Harpacticoida	1	49.7364
Pocket Beach	2007	2007-04-16	7	Pseudonychocamptus sp	Harpacticoida	3	149.209
Pocket Beach	2007	2007-04-16	7	Heterolaophonte longisetigera	Harpacticoida	92	4575.75
Pocket Beach	2007	2007-04-16	7	Paralaophonte sp	Harpacticoida	1	49.7364
Pocket Beach	2007	2007-04-16	7	Laophontidae Copepodid	Harpacticoida	7	348.155
Pocket Beach	2007	2007-04-16	7	Harpacticus uniremis	Harpacticoida	7	348.155
Pocket Beach	2007	2007-04-16	7	Harpacticus uniremis Group	Harpacticoida	25	1243.41
Pocket Beach	2007	2007-04-16	7	Harpacticus sp Copepodid	Harpacticoida	15	746.046
Pocket Beach	2007	2007-04-16	7	Dactylopusia crassipes	Harpacticoida	8	397.891
Pocket Beach	2007	2007-04-16	7	Dactylopusia sp	Harpacticoida	1	49.7364
Pocket Beach	2007	2007-04-16	7	Paradactylopodia sp	Harpacticoida	4	198.946
Pocket Beach	2007	2007-04-16	7	Amphiascopsis cinctus	Harpacticoida	2	99.4728
Pocket Beach	2007	2007-04-16	7	Paralaophonte perplexa Group	Harpacticoida	96	4774.69
Pocket Beach	2007	2007-04-16	7	Ameira sp	Harpacticoida	32	1591.56
Pocket Beach	2007	2007-04-16	7	Tisbe sp	Harpacticoida	12	596.837
Pocket Beach	2007	2007-04-16	7	Mesochra sp	Harpacticoida	29	1442.36
Pocket Beach	2007	2007-04-16	7	Ameiridae	Harpacticoida	1	49.7364
Pocket Beach	2007	2007-04-16	7	Amphiascoides sp	Harpacticoida	1	49.7364
Pocket Beach	2007	2007-04-16	7	Diarthrodes sp	Harpacticoida	1	49.7364
Pocket Beach	2007	2007-04-16	7	Dactylopusiidae Copepodid	Harpacticoida	1	49.7364
Pocket Beach	2007	2007-04-16	7	Ectinosomatidae	Harpacticoida	11	547.1
Pocket Beach	2007	2007-04-16	7	Scutellidium sp	Harpacticoida	1	49.7364
Pocket Beach	2007	2007-04-16	7	Cyclopoida	Cyclopoida	1	49.7364
Pocket Beach	2007	2007-04-16	7	Danielssenia typica	Harpacticoida	2	99.4728
Pocket Beach	2007	2007-04-16	7	Laophontidae	Harpacticoida	1	49.7364
Pocket Beach	2007	2007-04-16	7	Harpacticoida Copepodid	Harpacticoida	26	1293.15
RipRap	2007	2007-04-16	1	Amphiascoides sp	Harpacticoida	1	49.7364
RipRap	2007	2007-04-16	1	Protohyale sp	Amphipoda	6	298.418
RipRap	2007	2007-04-16	1	Paracalliopiella pratti	Amphipoda	7	348.155
RipRap	2007	2007-04-16	1	Cirripedia Cyprid	Cirripedia	4	198.946
RipRap	2007	2007-04-16	1	Ostracoda	Ostracoda	1	49.7364
RipRap	2007	2007-04-16	1	Pentidotea wosensenskii	Isopoda	1	49.7364
RipRap	2007	2007-04-16	1	Harpacticus sp Copepodid	Harpacticoida	2	99.4728
RipRap	2007	2007-04-16	2	Protohyale sp	Amphipoda	3	149.209
RipRap	2007	2007-04-16	2	Paracalliopiella pratti	Amphipoda	2	99.4728
RipRap	2007	2007-04-16	2	Nematoda	Nematoda	1	49.7364
RipRap	2007	2007-04-16	2	Turbellaria	Turbellaria	1	49.7364
RipRap	2007	2007-04-16	2	Cirripedia Cyprid	Cirripedia	6	298.418
RipRap	2007	2007-04-16	2	Harpacticus uniremis Group	Harpacticoida	1	49.7364
RipRap	2007	2007-04-16	2	Amphiascus sp	Harpacticoida	1	49.7364
RipRap	2007	2007-04-16	2	Dactylopusiidae Copepodid	Harpacticoida	1	49.7364
RipRap	2007	2007-04-16	2	Scutellidium sp	Harpacticoida	1	49.7364
RipRap	2007	2007-04-16	2	Exosphaeroma sp	Isopoda	1	49.7364
RipRap	2007	2007-04-16	3	Cirripedia Cyprid	Cirripedia	1	49.7364
RipRap	2007	2007-04-16	3	Chironomidae Larva	Diptera	2	99.4728
RipRap	2007	2007-04-16	3	Calliopiidae Juvenile	Amphipoda	1	49.7364
RipRap	2007	2007-04-16	3	Paracalliopiella pratti	Amphipoda	47	2337.61
RipRap	2007	2007-04-16	3	Protohyale sp	Amphipoda	1	49.7364
RipRap	2007	2007-04-16	3	Tisbe sp	Harpacticoida	1	49.7364
RipRap	2007	2007-04-16	3	Heterolaophonte longisetigera	Harpacticoida	1	49.7364
RipRap	2007	2007-04-16	4	Pentidotea wosensenskii	Isopoda	2	99.4728
RipRap	2007	2007-04-16	4	Paracalliopiella pratti	Amphipoda	4	198.946
RipRap	2007	2007-04-16	4	Cirripedia Cyprid	Cirripedia	2	99.4728
RipRap	2007	2007-04-16	4	Chironomidae Larva	Diptera	2	99.4728
RipRap	2007	2007-04-16	4	Nematoda	Nematoda	1	49.7364
RipRap	2007	2007-04-16	4	Dynamenella sheareri	Isopoda	1	49.7364
RipRap	2007	2007-04-16	4	Protohyale sp	Amphipoda	14	696.31
RipRap	2007	2007-04-16	5	Cirripedia Cyprid	Cirripedia	5	248.682
RipRap	2007	2007-04-16	5	Ectinosomatidae	Harpacticoida	1	49.7364
RipRap	2007	2007-04-16	5	Pentidotea wosensenskii	Isopoda	1	49.7364
RipRap	2007	2007-04-16	5	Calliopiidae Juvenile	Amphipoda	2	99.4728
RipRap	2007	2007-04-16	5	Paracalliopiella pratti	Amphipoda	29	1442.36
RipRap	2007	2007-04-16	5	Protohyale sp	Amphipoda	1	49.7364
RipRap	2007	2007-04-16	6	Pentidotea wosensenskii	Isopoda	2	99.4728
RipRap	2007	2007-04-16	6	Cirripedia Cyprid	Cirripedia	2	99.4728
RipRap	2007	2007-04-16	6	Paracalliopiella pratti	Amphipoda	17	845.519
RipRap	2007	2007-04-16	6	Protohyale sp	Amphipoda	1	49.7364
RipRap	2007	2007-04-16	7	Cirripedia Cyprid	Cirripedia	4	198.946
RipRap	2007	2007-04-16	7	Cirripedia Nauplii	Cirripedia	1	49.7364
RipRap	2007	2007-04-16	7	Calliopiidae Juvenile	Amphipoda	19	944.992
RipRap	2007	2007-04-16	7	Paracalliopiella pratti	Amphipoda	72	3581.02
RipRap	2007	2007-04-16	7	Protohyale sp	Amphipoda	1	49.7364
RipRap	2007	2007-04-16	7	Peltidiidae	Harpacticoida	1	49.7364
RipRap	2007	2007-04-16	7	Harpacticus uniremis	Harpacticoida	1	49.7364
RipRap	2007	2007-04-16	7	Dactylopusiidae Copepodid	Harpacticoida	1	49.7364
RipRap	2007	2007-04-16	7	Amphiascus sp	Harpacticoida	1	49.7364
Seawall	2007	2007-04-16	1	Nematoda	Nematoda	12	596.837
Seawall	2007	2007-04-16	1	Paracalliopiella pratti	Amphipoda	15	746.046
Seawall	2007	2007-04-16	1	Gammaridea Juvenile	Amphipoda	1	49.7364
Seawall	2007	2007-04-16	1	Peltidiidae	Harpacticoida	2	99.4728
Seawall	2007	2007-04-16	1	Tegastidae	Harpacticoida	6	298.418
Seawall	2007	2007-04-16	1	Mesochra sp	Harpacticoida	2	99.4728
Seawall	2007	2007-04-16	1	Ameiridae	Harpacticoida	1	49.7364
Seawall	2007	2007-04-16	1	Microsetella sp	Harpacticoida	1	49.7364
Seawall	2007	2007-04-16	1	Amonardia perturbata	Harpacticoida	1	49.7364
Seawall	2007	2007-04-16	1	Amonardia normani	Harpacticoida	1	49.7364
Seawall	2007	2007-04-16	1	Amphiascus sp	Harpacticoida	1	49.7364
Seawall	2007	2007-04-16	1	Amonardia sp copepodid	Harpacticoida	1	49.7364
Seawall	2007	2007-04-16	1	Harpacticus sp Copepodid	Harpacticoida	18	895.255
Seawall	2007	2007-04-16	1	Tisbe sp	Harpacticoida	16	795.782
Seawall	2007	2007-04-16	1	Harpacticoida Copepodid	Harpacticoida	11	547.1
Seawall	2007	2007-04-16	1	Spionidae Larva	Polychaeta	1	49.7364
Seawall	2007	2007-04-16	1	Nerilla sp	Archiannelida	1	49.7364
Seawall	2007	2007-04-16	1	Ostracoda	Ostracoda	1	49.7364
Seawall	2007	2007-04-16	1	Cnidaria	Cnidaria	1	49.7364
Seawall	2007	2007-04-16	1	Cirripedia Cyprid	Cirripedia	1	49.7364
Seawall	2007	2007-04-16	1	Cirripedia Nauplii	Cirripedia	1	49.7364
Seawall	2007	2007-04-16	1	Harpacticus uniremis Group	Harpacticoida	75	3730.23
Seawall	2007	2007-04-16	2	Cancer productus Zoea	Decapoda	1	49.7364
Seawall	2007	2007-04-16	2	Tisbe sp	Harpacticoida	5	248.682
Seawall	2007	2007-04-16	2	Harpacticus sp Copepodid	Harpacticoida	6	298.418
Seawall	2007	2007-04-16	2	Tegastidae	Harpacticoida	6	298.418
Seawall	2007	2007-04-16	2	Amphiascopsis cinctus	Harpacticoida	1	49.7364
Seawall	2007	2007-04-16	2	Amonardia perturbata	Harpacticoida	3	149.209
Seawall	2007	2007-04-16	2	Gammaridea Juvenile	Amphipoda	1	49.7364
Seawall	2007	2007-04-16	2	Paracalliopiella pratti	Amphipoda	1	49.7364
Seawall	2007	2007-04-16	2	Nematoda	Nematoda	19	944.992
Seawall	2007	2007-04-16	2	Nerilla sp	Archiannelida	1	49.7364
Seawall	2007	2007-04-16	2	Gammaridea Juvenile	Amphipoda	1	49.7364
Seawall	2007	2007-04-16	2	Cirripedia Nauplii	Cirripedia	4	198.946
Seawall	2007	2007-04-16	2	Echinoderm Larva	Echinodermata	1	49.7364
Seawall	2007	2007-04-16	2	Mesochra sp	Harpacticoida	1	49.7364
Seawall	2007	2007-04-16	2	Ectinosomatidae	Harpacticoida	1	49.7364
Seawall	2007	2007-04-16	2	Laophontidae Copepodid	Harpacticoida	1	49.7364
Seawall	2007	2007-04-16	2	Amonardia normani	Harpacticoida	1	49.7364
Seawall	2007	2007-04-16	2	Heterolaophonte longisetigera	Harpacticoida	5	248.682
Seawall	2007	2007-04-16	2	Harpacticus uniremis Group	Harpacticoida	49	2437.08
Seawall	2007	2007-04-16	3	Chironomidae Adult	Diptera	1	49.7364
Seawall	2007	2007-04-16	3	Harpacticus uniremis Group	Harpacticoida	38	1889.98
Seawall	2007	2007-04-16	3	Harpacticus sp Copepodid	Harpacticoida	2	99.4728
Seawall	2007	2007-04-16	3	Heterolaophonte longisetigera	Harpacticoida	1	49.7364
Seawall	2007	2007-04-16	3	Paralaophonte perplexa Group	Harpacticoida	2	99.4728
Seawall	2007	2007-04-16	3	Tisbe sp	Harpacticoida	6	298.418
Seawall	2007	2007-04-16	3	Paracalliopiella pratti	Amphipoda	11	547.1
Seawall	2007	2007-04-16	3	Calliopiidae Juvenile	Amphipoda	1	49.7364
Seawall	2007	2007-04-16	3	Protohyale sp	Amphipoda	1	49.7364
Seawall	2007	2007-04-16	3	Tegastidae	Harpacticoida	6	298.418
Seawall	2007	2007-04-16	3	Cirripedia Cyprid	Cirripedia	1	49.7364
Seawall	2007	2007-04-16	3	Nematoda	Nematoda	36	1790.51
Seawall	2007	2007-04-16	3	Cladocera	Cladocera	1	49.7364
Seawall	2007	2007-04-16	3	Mesochra sp	Harpacticoida	2	99.4728
Seawall	2007	2007-04-16	3	Amphiascopsis cinctus	Harpacticoida	1	49.7364
Seawall	2007	2007-04-16	3	Gammaridea Juvenile	Amphipoda	1	49.7364
Seawall	2007	2007-04-16	3	Cyclopoida	Cyclopoida	1	49.7364
Seawall	2007	2007-04-16	3	Dactylopusia crassipes	Harpacticoida	1	49.7364
Seawall	2007	2007-04-16	3	Harpacticoida Copepodid	Harpacticoida	1	49.7364
Seawall	2007	2007-04-16	4	Isotomidae	Collembola	2	99.4728
Seawall	2007	2007-04-16	4	Archiannelida	Archiannelida	13	646.573
Seawall	2007	2007-04-16	4	Spionidae Juvenile	Polychaeta	1	49.7364
Seawall	2007	2007-04-16	4	Ostracoda	Ostracoda	1	49.7364
Seawall	2007	2007-04-16	4	Nematoda	Nematoda	28	1392.62
Seawall	2007	2007-04-16	4	Tisbe sp	Harpacticoida	41	2039.19
Seawall	2007	2007-04-16	4	Parathalestris sp	Harpacticoida	23	1143.94
Seawall	2007	2007-04-16	4	Tegastidae	Harpacticoida	44	2188.4
Seawall	2007	2007-04-16	4	Mesochra sp	Harpacticoida	6	298.418
Seawall	2007	2007-04-16	4	Paracalliopiella pratti	Amphipoda	7	348.155
Seawall	2007	2007-04-16	4	Peltidiidae	Harpacticoida	3	149.209
Seawall	2007	2007-04-16	4	Calliopiidae Juvenile	Amphipoda	2	99.4728
Seawall	2007	2007-04-16	4	Diarthrodes sp	Harpacticoida	5	248.682
Seawall	2007	2007-04-16	4	Amonardia perturbata	Harpacticoida	1	49.7364
Seawall	2007	2007-04-16	4	Harpacticus uniremis Group	Harpacticoida	250	12434.1
Seawall	2007	2007-04-16	4	Harpacticus uniremis	Harpacticoida	1	49.7364
Seawall	2007	2007-04-16	4	Harpacticus sp Copepodid	Harpacticoida	54	2685.77
Seawall	2007	2007-04-16	4	Heterolaophonte longisetigera	Harpacticoida	4	198.946
Seawall	2007	2007-04-16	4	Paralaophonte perplexa Group	Harpacticoida	2	99.4728
Seawall	2007	2007-04-16	4	Laophontidae Copepodid	Harpacticoida	1	49.7364
Seawall	2007	2007-04-16	4	Amonardia sp	Harpacticoida	1	49.7364
Seawall	2007	2007-04-16	4	Gammaridea Juvenile	Amphipoda	3	149.209
Seawall	2007	2007-04-16	5	Harpacticus uniremis Group	Harpacticoida	92	4575.75
Seawall	2007	2007-04-16	5	Harpacticus sp Copepodid	Harpacticoida	8	397.891
Seawall	2007	2007-04-16	5	Heterolaophonte longisetigera	Harpacticoida	7	348.155
Seawall	2007	2007-04-16	5	Paralaophonte perplexa Group	Harpacticoida	5	248.682
Seawall	2007	2007-04-16	5	Archiannelida	Archiannelida	7	348.155
Seawall	2007	2007-04-16	5	Parathalestris sp	Harpacticoida	6	298.418
Seawall	2007	2007-04-16	5	Mesochra sp	Harpacticoida	21	1044.46
Seawall	2007	2007-04-16	5	Amphiascopsis cinctus	Harpacticoida	5	248.682
Seawall	2007	2007-04-16	5	Tisbe sp	Harpacticoida	6	298.418
Seawall	2007	2007-04-16	5	Tegastidae	Harpacticoida	8	397.891
Seawall	2007	2007-04-16	5	Nematoda	Nematoda	58	2884.71
Seawall	2007	2007-04-16	5	Dactylopusia sp	Harpacticoida	3	149.209
Seawall	2007	2007-04-16	5	Diarthrodes sp	Harpacticoida	1	49.7364
Seawall	2007	2007-04-16	5	Turbellaria	Turbellaria	2	99.4728
Seawall	2007	2007-04-16	5	Cirripedia Cyprid	Cirripedia	1	49.7364
Seawall	2007	2007-04-16	5	Paracalliopiella pratti	Amphipoda	12	596.837
Seawall	2007	2007-04-16	5	Zaus sp	Harpacticoida	2	99.4728
Seawall	2007	2007-04-16	5	Cyclopoida	Cyclopoida	1	49.7364
Seawall	2007	2007-04-16	5	Ameira sp	Harpacticoida	1	49.7364
Seawall	2007	2007-04-16	5	Gammaridea Juvenile	Amphipoda	2	99.4728
Seawall	2007	2007-04-16	5	Cirripedia Nauplii	Cirripedia	1	49.7364
Seawall	2007	2007-04-16	5	Diarthrodes sp	Harpacticoida	1	49.7364
Seawall	2007	2007-04-16	6	Nematoda	Nematoda	11	547.1
Seawall	2007	2007-04-16	6	Paracalliopiella pratti	Amphipoda	19	944.992
Seawall	2007	2007-04-16	6	Tegastidae	Harpacticoida	5	248.682
Seawall	2007	2007-04-16	6	Mesochra sp	Harpacticoida	3	149.209
Seawall	2007	2007-04-16	6	Amphiascopsis cinctus	Harpacticoida	1	49.7364
Seawall	2007	2007-04-16	6	Cirripedia Nauplii	Cirripedia	5	248.682
Seawall	2007	2007-04-16	6	Harpacticus uniremis Group	Harpacticoida	82	4078.38
Seawall	2007	2007-04-16	6	Harpacticus obscurus Group	Harpacticoida	1	49.7364
Seawall	2007	2007-04-16	6	Heterolaophonte longisetigera	Harpacticoida	1	49.7364
Seawall	2007	2007-04-16	6	Laophontidae Copepodid	Harpacticoida	2	99.4728
Seawall	2007	2007-04-16	7	Nematoda	Nematoda	8	397.891
Seawall	2007	2007-04-16	7	Paracalliopiella pratti	Amphipoda	4	198.946
Seawall	2007	2007-04-16	7	Cirripedia Cyprid	Cirripedia	1	49.7364
Seawall	2007	2007-04-16	7	Turbellaria	Turbellaria	1	49.7364
Seawall	2007	2007-04-16	7	Nerilla sp	Archiannelida	1	49.7364
Seawall	2007	2007-04-16	7	Spionidae Larva	Polychaeta	1	49.7364
Seawall	2007	2007-04-16	7	Cirripedia Nauplii	Cirripedia	6	298.418
Seawall	2007	2007-04-16	7	Harpacticoida Nauplii	Harpacticoida	2	99.4728
Seawall	2007	2007-04-16	7	Tegastidae	Harpacticoida	1	49.7364
Seawall	2007	2007-04-16	7	Harpacticus uniremis Group	Harpacticoida	27	1342.88
Seawall	2007	2007-04-16	7	Dactylopusia crassipes	Harpacticoida	1	49.7364
Seawall	2007	2007-04-16	7	Mesochra sp	Harpacticoida	1	49.7364
Seawall	2007	2007-04-16	7	Amphiascopsis cinctus	Harpacticoida	1	49.7364
Seawall	2007	2007-04-16	7	Laophonte cornuta	Harpacticoida	1	49.7364
Seawall	2007	2007-04-16	7	Heterolaophonte longisetigera	Harpacticoida	1	49.7364
Seawall	2007	2007-04-16	7	Harpacticus sp Copepodid	Harpacticoida	4	198.946
Seawall	2007	2007-04-16	7	Tisbe sp	Harpacticoida	1	49.7364
Seawall	2007	2007-04-16	7	Ectinosomatidae	Harpacticoida	1	49.7364
Habitat Bench	2007	2007-05-01	1	Spionidae Juvenile	Polychaeta	1	49.7364
Habitat Bench	2007	2007-05-01	1	Littorina scutulata Egg Case	Gastropoda	3	149.209
Habitat Bench	2007	2007-05-01	1	Syllidae	Polychaeta	1	49.7364
Habitat Bench	2007	2007-05-01	1	Oligochaeta	Oligochaeta	1	49.7364
Habitat Bench	2007	2007-05-01	1	Nematoda	Nematoda	1	49.7364
Habitat Bench	2007	2007-05-01	1	Cirripedia Cyprid	Cirripedia	6	298.418
Habitat Bench	2007	2007-05-01	1	Calliopius sp	Amphipoda	9	447.628
Habitat Bench	2007	2007-05-01	1	Paracalliopiella pratti	Amphipoda	33	1641.3
Habitat Bench	2007	2007-05-01	1	Calliopiidae Juvenile	Amphipoda	41	2039.19
Habitat Bench	2007	2007-05-01	1	Diosaccus spinatus	Harpacticoida	2	99.4728
Habitat Bench	2007	2007-05-01	1	Parathalestris sp	Harpacticoida	1	49.7364
Habitat Bench	2007	2007-05-01	1	Paralaophonte perplexa Group	Harpacticoida	5	248.682
Habitat Bench	2007	2007-05-01	1	Heterolaophonte longisetigera	Harpacticoida	5	248.682
Habitat Bench	2007	2007-05-01	1	Ameira sp	Harpacticoida	3	149.209
Habitat Bench	2007	2007-05-01	1	Scutellidium sp	Harpacticoida	1	49.7364
Habitat Bench	2007	2007-05-01	1	Amonardia perturbata	Harpacticoida	5	248.682
Habitat Bench	2007	2007-05-01	1	Laophontidae Copepodid	Harpacticoida	1	49.7364
Habitat Bench	2007	2007-05-01	1	Mesochra sp	Harpacticoida	1	49.7364
Habitat Bench	2007	2007-05-01	1	Cyclopoida	Cyclopoida	1	49.7364
Habitat Bench	2007	2007-05-01	1	Amphiascopsis cinctus	Harpacticoida	1	49.7364
Habitat Bench	2007	2007-05-01	1	Harpacticus uniremis	Harpacticoida	1	49.7364
Habitat Bench	2007	2007-05-01	1	Dactylopusia crassipes	Harpacticoida	1	49.7364
Habitat Bench	2007	2007-05-01	2	Pinnotheridae Zoea	Decapoda	1	49.7364
Habitat Bench	2007	2007-05-01	2	Nematoda	Nematoda	11	547.1
Habitat Bench	2007	2007-05-01	2	Ischyrocerus sp	Amphipoda	1	49.7364
Habitat Bench	2007	2007-05-01	2	Turbellaria	Turbellaria	2	99.4728
Habitat Bench	2007	2007-05-01	2	Cirripedia Cyprid	Cirripedia	7	348.155
Habitat Bench	2007	2007-05-01	2	Bivalvia	Bivalvia	1	49.7364
Habitat Bench	2007	2007-05-01	2	Ostracoda	Ostracoda	1	49.7364
Habitat Bench	2007	2007-05-01	2	Desdimelita californica	Amphipoda	6	298.418
Habitat Bench	2007	2007-05-01	2	Paracalliopiella pratti	Amphipoda	24	1193.67
Habitat Bench	2007	2007-05-01	2	Calliopiidae Juvenile	Amphipoda	77	3829.7
Habitat Bench	2007	2007-05-01	2	Cirripedia Nauplii	Cirripedia	3	149.209
Habitat Bench	2007	2007-05-01	2	Stephos sp	Calanoida	1	49.7364
Habitat Bench	2007	2007-05-01	2	Amphiascopsis cinctus	Harpacticoida	4	198.946
Habitat Bench	2007	2007-05-01	2	Amonardia perturbata	Harpacticoida	6	298.418
Habitat Bench	2007	2007-05-01	2	Paralaophonte perplexa Group	Harpacticoida	8	397.891
Habitat Bench	2007	2007-05-01	2	Heterolaophonte longisetigera	Harpacticoida	3	149.209
Habitat Bench	2007	2007-05-01	2	Scutellidium sp	Harpacticoida	2	99.4728
Habitat Bench	2007	2007-05-01	2	Tisbe sp	Harpacticoida	7	348.155
Habitat Bench	2007	2007-05-01	2	Paradactylopodia sp	Harpacticoida	1	49.7364
Habitat Bench	2007	2007-05-01	2	Mesochra sp	Harpacticoida	1	49.7364
Habitat Bench	2007	2007-05-01	2	Harpacticus uniremis Group	Harpacticoida	1	49.7364
Habitat Bench	2007	2007-05-01	2	Harpacticus uniremis	Harpacticoida	1	49.7364
Habitat Bench	2007	2007-05-01	2	Parathalestris sp	Harpacticoida	1	49.7364
Habitat Bench	2007	2007-05-01	2	Ameira sp	Harpacticoida	3	149.209
Habitat Bench	2007	2007-05-01	2	Cyclopoida	Cyclopoida	2	99.4728
Habitat Bench	2007	2007-05-01	2	Laophontidae Copepodid	Harpacticoida	2	99.4728
Habitat Bench	2007	2007-05-01	2	Ameiridae	Harpacticoida	2	99.4728
Habitat Bench	2007	2007-05-01	2	Nerilla sp	Archiannelida	21	1044.46
Habitat Bench	2007	2007-05-01	3	Paracalliopiella pratti	Amphipoda	72	3581.02
Habitat Bench	2007	2007-05-01	3	Calliopiidae Juvenile	Amphipoda	49	2437.08
Habitat Bench	2007	2007-05-01	3	Pontogeneia sp	Amphipoda	1	49.7364
Habitat Bench	2007	2007-05-01	3	Cirripedia	Cirripedia	1	49.7364
Habitat Bench	2007	2007-05-01	3	Littorina scutulata Egg Case	Gastropoda	1	49.7364
Habitat Bench	2007	2007-05-01	3	Cirripedia Cyprid	Cirripedia	3	149.209
Habitat Bench	2007	2007-05-01	3	Turbellaria	Turbellaria	2	99.4728
Habitat Bench	2007	2007-05-01	3	Desdimelita californica	Amphipoda	2	99.4728
Habitat Bench	2007	2007-05-01	3	Cirripedia Nauplii	Cirripedia	3	149.209
Habitat Bench	2007	2007-05-01	3	Nerilla sp	Archiannelida	7	348.155
Habitat Bench	2007	2007-05-01	3	Nematoda	Nematoda	8	397.891
Habitat Bench	2007	2007-05-01	3	Ostracoda	Ostracoda	2	99.4728
Habitat Bench	2007	2007-05-01	3	Amonardia perturbata	Harpacticoida	8	397.891
Habitat Bench	2007	2007-05-01	3	Tisbe sp	Harpacticoida	5	248.682
Habitat Bench	2007	2007-05-01	3	Diarthrodes sp	Harpacticoida	1	49.7364
Habitat Bench	2007	2007-05-01	3	Rhynchothalestris helgolandica	Harpacticoida	1	49.7364
Habitat Bench	2007	2007-05-01	3	Cyclopoida	Cyclopoida	1	49.7364
Habitat Bench	2007	2007-05-01	3	Ameiridae	Harpacticoida	2	99.4728
Habitat Bench	2007	2007-05-01	3	Dactylopusiidae Copepodid	Harpacticoida	1	49.7364
Habitat Bench	2007	2007-05-01	3	Paralaophonte perplexa Group	Harpacticoida	12	596.837
Habitat Bench	2007	2007-05-01	3	Heterolaophonte longisetigera	Harpacticoida	4	198.946
Habitat Bench	2007	2007-05-01	3	Ameira sp	Harpacticoida	3	149.209
Habitat Bench	2007	2007-05-01	3	Dactylopusia crassipes	Harpacticoida	1	49.7364
Habitat Bench	2007	2007-05-01	3	Harpacticus uniremis Group	Harpacticoida	4	198.946
Habitat Bench	2007	2007-05-01	3	Harpacticus uniremis	Harpacticoida	1	49.7364
Habitat Bench	2007	2007-05-01	3	Stephos sp	Calanoida	1	49.7364
Habitat Bench	2007	2007-05-01	3	Calliopius sp	Amphipoda	1	49.7364
Habitat Bench	2007	2007-05-01	4	Paracalliopiella pratti	Amphipoda	30	1492.09
Habitat Bench	2007	2007-05-01	4	Calliopiidae Juvenile	Amphipoda	22	1094.2
Habitat Bench	2007	2007-05-01	4	Calliopius sp	Amphipoda	9	447.628
Habitat Bench	2007	2007-05-01	4	Littorina scutulata Egg Case	Gastropoda	3	149.209
Habitat Bench	2007	2007-05-01	4	Eggs	Egg	1	49.7364
Habitat Bench	2007	2007-05-01	4	Ostracoda	Ostracoda	1	49.7364
Habitat Bench	2007	2007-05-01	4	Nematoda	Nematoda	12	596.837
Habitat Bench	2007	2007-05-01	4	Aphroditoidea	Polychaeta	1	49.7364
Habitat Bench	2007	2007-05-01	4	Nerilla sp	Archiannelida	2	99.4728
Habitat Bench	2007	2007-05-01	4	Cirripedia	Cirripedia	1	49.7364
Habitat Bench	2007	2007-05-01	4	Cirripedia Cyprid	Cirripedia	3	149.209
Habitat Bench	2007	2007-05-01	4	Turbellaria	Turbellaria	1	49.7364
Habitat Bench	2007	2007-05-01	4	Pontogeneia rostrata	Amphipoda	1	49.7364
Habitat Bench	2007	2007-05-01	4	Tisbe sp	Harpacticoida	9	447.628
Habitat Bench	2007	2007-05-01	4	Scutellidium sp	Harpacticoida	2	99.4728
Habitat Bench	2007	2007-05-01	4	Cyclopoida	Cyclopoida	2	99.4728
Habitat Bench	2007	2007-05-01	4	Ectinosomatidae	Harpacticoida	2	99.4728
Habitat Bench	2007	2007-05-01	4	Amonardia perturbata	Harpacticoida	11	547.1
Habitat Bench	2007	2007-05-01	4	Parathalestris sp	Harpacticoida	1	49.7364
Habitat Bench	2007	2007-05-01	4	Dactylopusia sp	Harpacticoida	4	198.946
Habitat Bench	2007	2007-05-01	4	Mesochra sp	Harpacticoida	8	397.891
Habitat Bench	2007	2007-05-01	4	Amphiascus sp	Harpacticoida	3	149.209
Habitat Bench	2007	2007-05-01	4	Amphiascoides sp	Harpacticoida	3	149.209
Habitat Bench	2007	2007-05-01	4	Ameira sp	Harpacticoida	10	497.364
Habitat Bench	2007	2007-05-01	4	Danielssenia typica	Harpacticoida	1	49.7364
Habitat Bench	2007	2007-05-01	4	Harpacticoida Copepodid	Harpacticoida	2	99.4728
Habitat Bench	2007	2007-05-01	4	Paralaophonte perplexa Group	Harpacticoida	20	994.728
Habitat Bench	2007	2007-05-01	4	Heterolaophonte longisetigera	Harpacticoida	7	348.155
Habitat Bench	2007	2007-05-01	4	Laophontidae Copepodid	Harpacticoida	2	99.4728
Habitat Bench	2007	2007-05-01	4	Harpacticus uniremis Group	Harpacticoida	2	99.4728
Habitat Bench	2007	2007-05-01	4	Harpacticus sp Copepodid	Harpacticoida	1	49.7364
Habitat Bench	2007	2007-05-01	4	Harpacticus uniremis	Harpacticoida	2	99.4728
Habitat Bench	2007	2007-05-01	5	Turbellaria	Turbellaria	41	2039.19
Habitat Bench	2007	2007-05-01	5	Ostracoda	Ostracoda	2	99.4728
Habitat Bench	2007	2007-05-01	5	Oligochaeta	Oligochaeta	1	49.7364
Habitat Bench	2007	2007-05-01	5	Nerilla sp	Archiannelida	90	4476.28
Habitat Bench	2007	2007-05-01	5	Nematoda	Nematoda	128	6366.26
Habitat Bench	2007	2007-05-01	5	Paracalliopiella pratti	Amphipoda	33	1641.3
Habitat Bench	2007	2007-05-01	5	Calliopius sp	Amphipoda	43	2138.67
Habitat Bench	2007	2007-05-01	5	Cirripedia	Cirripedia	1	49.7364
Habitat Bench	2007	2007-05-01	5	Cirripedia Cyprid	Cirripedia	5	248.682
Habitat Bench	2007	2007-05-01	5	Littorina scutulata Egg Case	Gastropoda	2	99.4728
Habitat Bench	2007	2007-05-01	5	Eggs	Egg	1	49.7364
Habitat Bench	2007	2007-05-01	5	Spionidae Juvenile	Polychaeta	2	99.4728
Habitat Bench	2007	2007-05-01	5	Cumella vulgaris	Cumacea	1	49.7364
Habitat Bench	2007	2007-05-01	5	Paguridae megalopa	Decapoda	1	49.7364
Habitat Bench	2007	2007-05-01	5	Prionospio sp	Polychaeta	1	49.7364
Habitat Bench	2007	2007-05-01	5	Amonardia perturbata	Harpacticoida	30	1492.09
Habitat Bench	2007	2007-05-01	5	Tisbe sp	Harpacticoida	12	596.837
Habitat Bench	2007	2007-05-01	5	Amphiascus sp	Harpacticoida	23	1143.94
Habitat Bench	2007	2007-05-01	5	Harpacticus sp Copepodid	Harpacticoida	36	1790.51
Habitat Bench	2007	2007-05-01	5	Ameira sp	Harpacticoida	8	397.891
Habitat Bench	2007	2007-05-01	5	Longipedia sp	Harpacticoida	2	99.4728
Habitat Bench	2007	2007-05-01	5	Cyclopoida	Cyclopoida	6	298.418
Habitat Bench	2007	2007-05-01	5	Scutellidium sp	Harpacticoida	1	49.7364
Habitat Bench	2007	2007-05-01	5	Diarthrodes sp	Harpacticoida	2	99.4728
Habitat Bench	2007	2007-05-01	5	Paradactylopodia sp	Harpacticoida	1	49.7364
Habitat Bench	2007	2007-05-01	5	Ameiridae	Harpacticoida	8	397.891
Habitat Bench	2007	2007-05-01	5	Danielssenia typica	Harpacticoida	3	149.209
Habitat Bench	2007	2007-05-01	5	Amphiascoides sp	Harpacticoida	2	99.4728
Habitat Bench	2007	2007-05-01	5	Harpacticoida Copepodid	Harpacticoida	4	198.946
Habitat Bench	2007	2007-05-01	5	Stephos sp	Calanoida	4	198.946
Habitat Bench	2007	2007-05-01	5	Idomene purpurocincta	Harpacticoida	1	49.7364
Habitat Bench	2007	2007-05-01	5	Mesochra sp	Harpacticoida	2	99.4728
Habitat Bench	2007	2007-05-01	5	Paralaophonte perplexa Group	Harpacticoida	40	1989.46
Habitat Bench	2007	2007-05-01	5	Heterolaophonte longisetigera	Harpacticoida	3	149.209
Habitat Bench	2007	2007-05-01	5	Harpacticus uniremis Group	Harpacticoida	18	895.255
Habitat Bench	2007	2007-05-01	5	Harpacticus uniremis	Harpacticoida	11	547.1
Habitat Bench	2007	2007-05-01	5	Harpacticus sp Copepodid	Harpacticoida	12	596.837
Habitat Bench	2007	2007-05-01	5	Amphiascopsis cinctus	Harpacticoida	8	397.891
Habitat Bench	2007	2007-05-01	6	Cirripedia	Cirripedia	1	49.7364
Habitat Bench	2007	2007-05-01	6	Cirripedia Cyprid	Cirripedia	6	298.418
Habitat Bench	2007	2007-05-01	6	Turbellaria	Turbellaria	4	198.946
Habitat Bench	2007	2007-05-01	6	Nerilla sp	Archiannelida	11	547.1
Habitat Bench	2007	2007-05-01	6	Nematoda	Nematoda	31	1541.83
Habitat Bench	2007	2007-05-01	6	Paracalliopiella pratti	Amphipoda	12	596.837
Habitat Bench	2007	2007-05-01	6	Calliopiidae Juvenile	Amphipoda	8	397.891
Habitat Bench	2007	2007-05-01	6	Calliopius sp	Amphipoda	8	397.891
Habitat Bench	2007	2007-05-01	6	Tisbe sp	Harpacticoida	6	298.418
Habitat Bench	2007	2007-05-01	6	Amonardia perturbata	Harpacticoida	10	497.364
Habitat Bench	2007	2007-05-01	6	Ectinosomatidae	Harpacticoida	2	99.4728
Habitat Bench	2007	2007-05-01	6	Amphiascus sp	Harpacticoida	2	99.4728
Habitat Bench	2007	2007-05-01	6	Ameira sp	Harpacticoida	1	49.7364
Habitat Bench	2007	2007-05-01	6	Ameiridae	Harpacticoida	2	99.4728
Habitat Bench	2007	2007-05-01	6	Amphiascoides sp	Harpacticoida	1	49.7364
Habitat Bench	2007	2007-05-01	6	Cyclopoida	Cyclopoida	1	49.7364
Habitat Bench	2007	2007-05-01	6	Dactylopusiidae Copepodid	Harpacticoida	1	49.7364
Habitat Bench	2007	2007-05-01	6	Harpacticoida Copepodid	Harpacticoida	1	49.7364
Habitat Bench	2007	2007-05-01	6	Echinolaophonte sp	Harpacticoida	1	49.7364
Habitat Bench	2007	2007-05-01	6	Paralaophonte perplexa Group	Harpacticoida	4	198.946
Habitat Bench	2007	2007-05-01	6	Heterolaophonte longisetigera	Harpacticoida	3	149.209
Habitat Bench	2007	2007-05-01	6	Harpacticus sp Copepodid	Harpacticoida	4	198.946
Habitat Bench	2007	2007-05-01	6	Harpacticus uniremis Group	Harpacticoida	1	49.7364
Habitat Bench	2007	2007-05-01	6	Mesochra sp	Harpacticoida	1	49.7364
Habitat Bench	2007	2007-05-01	7	Cirripedia Cyprid	Cirripedia	9	447.628
Habitat Bench	2007	2007-05-01	7	Cirripedia Nauplii	Cirripedia	4	198.946
Habitat Bench	2007	2007-05-01	7	Ostracoda	Ostracoda	2	99.4728
Habitat Bench	2007	2007-05-01	7	Paracalliopiella pratti	Amphipoda	10	497.364
Habitat Bench	2007	2007-05-01	7	Calliopius sp	Amphipoda	15	746.046
Habitat Bench	2007	2007-05-01	7	Nerilla sp	Archiannelida	2	99.4728
Habitat Bench	2007	2007-05-01	7	Nematoda	Nematoda	18	895.255
Habitat Bench	2007	2007-05-01	7	Diarthrodes sp	Harpacticoida	3	149.209
Habitat Bench	2007	2007-05-01	7	Amonardia perturbata	Harpacticoida	3	149.209
Habitat Bench	2007	2007-05-01	7	Amphiascopsis cinctus	Harpacticoida	5	248.682
Habitat Bench	2007	2007-05-01	7	Ameira sp	Harpacticoida	3	149.209
Habitat Bench	2007	2007-05-01	7	Cyclopoida	Cyclopoida	1	49.7364
Habitat Bench	2007	2007-05-01	7	Ectinosomatidae	Harpacticoida	2	99.4728
Habitat Bench	2007	2007-05-01	7	Amphiascus sp	Harpacticoida	1	49.7364
Habitat Bench	2007	2007-05-01	7	Harpacticoida Copepodid	Harpacticoida	4	198.946
Habitat Bench	2007	2007-05-01	7	Paralaophonte perplexa Group	Harpacticoida	27	1342.88
Habitat Bench	2007	2007-05-01	7	Paralaophonte sp	Harpacticoida	1	49.7364
Habitat Bench	2007	2007-05-01	7	Mesochra sp	Harpacticoida	1	49.7364
Habitat Bench	2007	2007-05-01	7	Harpacticus sp Copepodid	Harpacticoida	3	149.209
Habitat Bench	2007	2007-05-01	7	Polychaeta Juvenile	Polychaeta	1	49.7364
Pocket Beach	2007	2007-05-01	1	Paracalliopiella pratti	Amphipoda	24	1193.67
Pocket Beach	2007	2007-05-01	1	Cirripedia Nauplii	Cirripedia	1	49.7364
Pocket Beach	2007	2007-05-01	1	Ostracoda	Ostracoda	1	49.7364
Pocket Beach	2007	2007-05-01	1	Calliopius sp	Amphipoda	4	198.946
Pocket Beach	2007	2007-05-01	1	Stephos sp	Calanoida	1	49.7364
Pocket Beach	2007	2007-05-01	1	Nematoda	Nematoda	6	298.418
Pocket Beach	2007	2007-05-01	1	Cirripedia Cyprid	Cirripedia	3	149.209
Pocket Beach	2007	2007-05-01	1	Desdimelita californica	Amphipoda	4	198.946
Pocket Beach	2007	2007-05-01	1	Dactylopusia sp	Harpacticoida	3	149.209
Pocket Beach	2007	2007-05-01	1	Mesochra sp	Harpacticoida	1	49.7364
Pocket Beach	2007	2007-05-01	1	Heterolaophonte longisetigera	Harpacticoida	8	397.891
Pocket Beach	2007	2007-05-01	1	Tisbe sp	Harpacticoida	4	198.946
Pocket Beach	2007	2007-05-01	1	Paradactylopodia sp	Harpacticoida	1	49.7364
Pocket Beach	2007	2007-05-01	1	Diarthrodes sp	Harpacticoida	1	49.7364
Pocket Beach	2007	2007-05-01	1	Harpacticus sp Copepodid	Harpacticoida	2	99.4728
Pocket Beach	2007	2007-05-01	1	Laophontidae Copepodid	Harpacticoida	1	49.7364
Pocket Beach	2007	2007-05-01	1	Harpacticoida Copepodid	Harpacticoida	1	49.7364
Pocket Beach	2007	2007-05-01	1	Amonardia perturbata	Harpacticoida	1	49.7364
Pocket Beach	2007	2007-05-01	1	Harpacticus uniremis Group	Harpacticoida	3	149.209
Pocket Beach	2007	2007-05-01	1	Paralaophonte perplexa Group	Harpacticoida	1	49.7364
Pocket Beach	2007	2007-05-01	2	Cirripedia	Cirripedia	1	49.7364
Pocket Beach	2007	2007-05-01	2	Ostracoda	Ostracoda	1	49.7364
Pocket Beach	2007	2007-05-01	2	Cirripedia Nauplii	Cirripedia	1	49.7364
Pocket Beach	2007	2007-05-01	2	Eggs	Egg	1	49.7364
Pocket Beach	2007	2007-05-01	2	Chironomidae Larva	Diptera	1	49.7364
Pocket Beach	2007	2007-05-01	2	Paracalliopiella pratti	Amphipoda	6	298.418
Pocket Beach	2007	2007-05-01	2	Calliopius sp	Amphipoda	3	149.209
Pocket Beach	2007	2007-05-01	2	Desdimelita californica	Amphipoda	46	2287.87
Pocket Beach	2007	2007-05-01	2	Syllidae	Polychaeta	1	49.7364
Pocket Beach	2007	2007-05-01	2	Ameira sp	Harpacticoida	6	298.418
Pocket Beach	2007	2007-05-01	2	Diarthrodes sp	Harpacticoida	3	149.209
Pocket Beach	2007	2007-05-01	2	Harpacticus uniremis Group	Harpacticoida	8	397.891
Pocket Beach	2007	2007-05-01	2	Mesochra sp	Harpacticoida	8	397.891
Pocket Beach	2007	2007-05-01	2	Amphiascopsis cinctus	Harpacticoida	6	298.418
Pocket Beach	2007	2007-05-01	2	Paralaophonte perplexa Group	Harpacticoida	23	1143.94
Pocket Beach	2007	2007-05-01	2	Tisbe sp	Harpacticoida	12	596.837
Pocket Beach	2007	2007-05-01	2	Ectinosomatidae	Harpacticoida	3	149.209
Pocket Beach	2007	2007-05-01	2	Amonardia perturbata	Harpacticoida	1	49.7364
Pocket Beach	2007	2007-05-01	2	Dactylopusia crassipes	Harpacticoida	5	248.682
Pocket Beach	2007	2007-05-01	2	Paradactylopodia sp	Harpacticoida	2	99.4728
Pocket Beach	2007	2007-05-01	2	Parastenhelia spinosa	Harpacticoida	1	49.7364
Pocket Beach	2007	2007-05-01	2	Ameiridae	Harpacticoida	6	298.418
Pocket Beach	2007	2007-05-01	2	Dactylopusiidae Copepodid	Harpacticoida	1	49.7364
Pocket Beach	2007	2007-05-01	2	Danielssenia typica	Harpacticoida	1	49.7364
Pocket Beach	2007	2007-05-01	2	Heterolaophonte longisetigera	Harpacticoida	40	1989.46
Pocket Beach	2007	2007-05-01	2	Harpacticus sp Copepodid	Harpacticoida	2	99.4728
Pocket Beach	2007	2007-05-01	2	Harpacticus uniremis	Harpacticoida	2	99.4728
Pocket Beach	2007	2007-05-01	3	Littorina scutulata Egg Case	Gastropoda	1	49.7364
Pocket Beach	2007	2007-05-01	3	Ostracoda	Ostracoda	1	49.7364
Pocket Beach	2007	2007-05-01	3	Paracalliopiella pratti	Amphipoda	19	944.992
Pocket Beach	2007	2007-05-01	3	Calliopius sp	Amphipoda	2	99.4728
Pocket Beach	2007	2007-05-01	3	Desdimelita californica	Amphipoda	9	447.628
Pocket Beach	2007	2007-05-01	3	Polydora socialis	Polychaeta	1	49.7364
Pocket Beach	2007	2007-05-01	3	Cirripedia Cyprid	Cirripedia	5	248.682
Pocket Beach	2007	2007-05-01	3	Turbellaria	Turbellaria	8	397.891
Pocket Beach	2007	2007-05-01	3	Paralaophonte perplexa Group	Harpacticoida	6	298.418
Pocket Beach	2007	2007-05-01	3	Ameira sp	Harpacticoida	4	198.946
Pocket Beach	2007	2007-05-01	3	Tisbe sp	Harpacticoida	6	298.418
Pocket Beach	2007	2007-05-01	3	Diarthrodes sp	Harpacticoida	3	149.209
Pocket Beach	2007	2007-05-01	3	Dactylopusia crassipes	Harpacticoida	10	497.364
Pocket Beach	2007	2007-05-01	3	Ectinosomatidae	Harpacticoida	4	198.946
Pocket Beach	2007	2007-05-01	3	Paradactylopodia sp	Harpacticoida	5	248.682
Pocket Beach	2007	2007-05-01	3	Amonardia perturbata	Harpacticoida	2	99.4728
Pocket Beach	2007	2007-05-01	3	Mesochra sp	Harpacticoida	2	99.4728
Pocket Beach	2007	2007-05-01	3	Ameiridae	Harpacticoida	4	198.946
Pocket Beach	2007	2007-05-01	3	Harpacticus sp Copepodid	Harpacticoida	3	149.209
Pocket Beach	2007	2007-05-01	3	Harpacticus uniremis	Harpacticoida	1	49.7364
Pocket Beach	2007	2007-05-01	3	Harpacticus uniremis Group	Harpacticoida	10	497.364
Pocket Beach	2007	2007-05-01	3	Heterolaophonte longisetigera	Harpacticoida	24	1193.67
Pocket Beach	2007	2007-05-01	3	Paralaophonte sp	Harpacticoida	1	49.7364
Pocket Beach	2007	2007-05-01	3	Laophontidae Copepodid	Harpacticoida	1	49.7364
Pocket Beach	2007	2007-05-01	4	Cirripedia	Cirripedia	3	149.209
Pocket Beach	2007	2007-05-01	4	Chironomidae Larva	Diptera	1	49.7364
Pocket Beach	2007	2007-05-01	4	Ostracoda	Ostracoda	2	99.4728
Pocket Beach	2007	2007-05-01	4	Cirripedia Nauplii	Cirripedia	1	49.7364
Pocket Beach	2007	2007-05-01	4	Paracalliopiella pratti	Amphipoda	11	547.1
Pocket Beach	2007	2007-05-01	4	Protohyale sp	Amphipoda	1	49.7364
Pocket Beach	2007	2007-05-01	4	Calliopius sp	Amphipoda	3	149.209
Pocket Beach	2007	2007-05-01	4	Desdimelita californica	Amphipoda	9	447.628
Pocket Beach	2007	2007-05-01	4	Epicaridea sp	Isopoda	1	49.7364
Pocket Beach	2007	2007-05-01	4	Cirripedia Cyprid	Cirripedia	2	99.4728
Pocket Beach	2007	2007-05-01	4	Turbellaria	Turbellaria	6	298.418
Pocket Beach	2007	2007-05-01	4	Nerilla sp	Archiannelida	2	99.4728
Pocket Beach	2007	2007-05-01	4	Nematoda	Nematoda	4	198.946
Pocket Beach	2007	2007-05-01	4	Paralaophonte perplexa Group	Harpacticoida	46	2287.87
Pocket Beach	2007	2007-05-01	4	Ectinosomatidae	Harpacticoida	6	298.418
Pocket Beach	2007	2007-05-01	4	Tisbe sp	Harpacticoida	8	397.891
Pocket Beach	2007	2007-05-01	4	Amphiascopsis cinctus	Harpacticoida	3	149.209
Pocket Beach	2007	2007-05-01	4	Amonardia perturbata	Harpacticoida	3	149.209
Pocket Beach	2007	2007-05-01	4	Harpacticoida Copepodid	Harpacticoida	5	248.682
Pocket Beach	2007	2007-05-01	4	Dactylopusia crassipes	Harpacticoida	3	149.209
Pocket Beach	2007	2007-05-01	4	Dactylopusiidae Copepodid	Harpacticoida	1	49.7364
Pocket Beach	2007	2007-05-01	4	Ameiridae	Harpacticoida	1	49.7364
Pocket Beach	2007	2007-05-01	4	Amphiascus sp	Harpacticoida	1	49.7364
Pocket Beach	2007	2007-05-01	4	Diarthrodes sp	Harpacticoida	3	149.209
Pocket Beach	2007	2007-05-01	4	Ameira sp	Harpacticoida	6	298.418
Pocket Beach	2007	2007-05-01	4	Heterolaophonte longisetigera	Harpacticoida	86	4277.33
Pocket Beach	2007	2007-05-01	4	Heterolaophonte sp	Harpacticoida	1	49.7364
Pocket Beach	2007	2007-05-01	4	Paralaophonte sp	Harpacticoida	6	298.418
Pocket Beach	2007	2007-05-01	4	Laophontidae Copepodid	Harpacticoida	22	1094.2
Pocket Beach	2007	2007-05-01	4	Zaus sp	Harpacticoida	1	49.7364
Pocket Beach	2007	2007-05-01	4	Harpacticus uniremis	Harpacticoida	3	149.209
Pocket Beach	2007	2007-05-01	4	Mesochra sp	Harpacticoida	3	149.209
Pocket Beach	2007	2007-05-01	4	Harpacticus uniremis Group	Harpacticoida	4	198.946
Pocket Beach	2007	2007-05-01	4	Harpacticus sp Copepodid	Harpacticoida	1	49.7364
Pocket Beach	2007	2007-05-01	5	Littorina scutulata Egg Case	Gastropoda	1	49.7364
Pocket Beach	2007	2007-05-01	5	Ostracoda	Ostracoda	5	248.682
Pocket Beach	2007	2007-05-01	5	Desdimelita californica	Amphipoda	6	298.418
Pocket Beach	2007	2007-05-01	5	Nematoda	Nematoda	13	646.573
Pocket Beach	2007	2007-05-01	5	Nerilla sp	Archiannelida	19	944.992
Pocket Beach	2007	2007-05-01	5	Turbellaria	Turbellaria	7	348.155
Pocket Beach	2007	2007-05-01	5	Cirripedia Cyprid	Cirripedia	1	49.7364
Pocket Beach	2007	2007-05-01	5	Calliopius sp	Amphipoda	5	248.682
Pocket Beach	2007	2007-05-01	5	Calliopiidae Juvenile	Amphipoda	12	596.837
Pocket Beach	2007	2007-05-01	5	Paracalliopiella pratti	Amphipoda	21	1044.46
Pocket Beach	2007	2007-05-01	5	Chironomidae Larva	Diptera	5	248.682
Pocket Beach	2007	2007-05-01	5	Polychaeta Juvenile	Polychaeta	1	49.7364
Pocket Beach	2007	2007-05-01	5	Tisbe sp	Harpacticoida	11	547.1
Pocket Beach	2007	2007-05-01	5	Ameira sp	Harpacticoida	8	397.891
Pocket Beach	2007	2007-05-01	5	Amphiascus sp	Harpacticoida	4	198.946
Pocket Beach	2007	2007-05-01	5	Ectinosomatidae	Harpacticoida	7	348.155
Pocket Beach	2007	2007-05-01	5	Cyclopoida	Cyclopoida	3	149.209
Pocket Beach	2007	2007-05-01	5	Mesochra sp	Harpacticoida	5	248.682
Pocket Beach	2007	2007-05-01	5	Amphiascopsis cinctus	Harpacticoida	10	497.364
Pocket Beach	2007	2007-05-01	5	Heterolaophonte longisetigera	Harpacticoida	74	3680.49
Pocket Beach	2007	2007-05-01	5	Paralaophonte perplexa Group	Harpacticoida	56	2785.24
Pocket Beach	2007	2007-05-01	5	Echinolaophonte sp	Harpacticoida	1	49.7364
Pocket Beach	2007	2007-05-01	5	Laophonte elongata	Harpacticoida	1	49.7364
Pocket Beach	2007	2007-05-01	5	Paralaophonte sp	Harpacticoida	5	248.682
Pocket Beach	2007	2007-05-01	5	Laophontidae Copepodid	Harpacticoida	4	198.946
Pocket Beach	2007	2007-05-01	5	Pseudonychocamptus sp	Harpacticoida	1	49.7364
Pocket Beach	2007	2007-05-01	5	Amonardia perturbata	Harpacticoida	11	547.1
Pocket Beach	2007	2007-05-01	5	Ameiridae	Harpacticoida	9	447.628
Pocket Beach	2007	2007-05-01	5	Danielssenia typica	Harpacticoida	3	149.209
Pocket Beach	2007	2007-05-01	5	Parathalestris sp	Harpacticoida	1	49.7364
Pocket Beach	2007	2007-05-01	5	Dactylopusia sp	Harpacticoida	2	99.4728
Pocket Beach	2007	2007-05-01	5	Laophontidae Copepodid	Harpacticoida	2	99.4728
Pocket Beach	2007	2007-05-01	5	Harpacticus sp Copepodid	Harpacticoida	1	49.7364
Pocket Beach	2007	2007-05-01	5	Harpacticoida Copepodid	Harpacticoida	6	298.418
Pocket Beach	2007	2007-05-01	5	Dactylopusiidae Copepodid	Harpacticoida	5	248.682
Pocket Beach	2007	2007-05-01	5	Harpacticus uniremis Group	Harpacticoida	4	198.946
Pocket Beach	2007	2007-05-01	5	Harpacticus uniremis	Harpacticoida	10	497.364
Pocket Beach	2007	2007-05-01	6	Chironomidae Pupa	Diptera	1	49.7364
Pocket Beach	2007	2007-05-01	6	Chironomidae Larva	Diptera	2	99.4728
Pocket Beach	2007	2007-05-01	6	Cirripedia	Cirripedia	1	49.7364
Pocket Beach	2007	2007-05-01	6	Ostracoda	Ostracoda	1	49.7364
Pocket Beach	2007	2007-05-01	6	Gastropoda	Gastropoda	3	149.209	snail
Pocket Beach	2007	2007-05-01	6	Desdimelita californica	Amphipoda	39	1939.72
Pocket Beach	2007	2007-05-01	6	Calliopiidae Juvenile	Amphipoda	10	497.364
Pocket Beach	2007	2007-05-01	6	Calliopius sp	Amphipoda	3	149.209
Pocket Beach	2007	2007-05-01	6	Paracalliopiella pratti	Amphipoda	16	795.782
Pocket Beach	2007	2007-05-01	6	Allorchestes sp	Amphipoda	4	198.946
Pocket Beach	2007	2007-05-01	6	Cumella vulgaris	Cumacea	1	49.7364
Pocket Beach	2007	2007-05-01	6	Spionidae Juvenile	Polychaeta	1	49.7364
Pocket Beach	2007	2007-05-01	6	Polychaeta Juvenile	Polychaeta	1	49.7364
Pocket Beach	2007	2007-05-01	6	Pentidotea wosensenskii	Isopoda	1	49.7364
Pocket Beach	2007	2007-05-01	6	Cirripedia Cyprid	Cirripedia	2	99.4728
Pocket Beach	2007	2007-05-01	6	Turbellaria	Turbellaria	8	397.891
Pocket Beach	2007	2007-05-01	6	Nerilla sp	Archiannelida	2	99.4728
Pocket Beach	2007	2007-05-01	6	Nematoda	Nematoda	3	149.209
Pocket Beach	2007	2007-05-01	6	Heterolaophonte longisetigera	Harpacticoida	33	1641.3
Pocket Beach	2007	2007-05-01	6	Paralaophonte perplexa Group	Harpacticoida	30	1492.09
Pocket Beach	2007	2007-05-01	6	Diarthrodes sp	Harpacticoida	1	49.7364
Pocket Beach	2007	2007-05-01	6	Mesochra sp	Harpacticoida	7	348.155
Pocket Beach	2007	2007-05-01	6	Ameira sp	Harpacticoida	5	248.682
Pocket Beach	2007	2007-05-01	6	Amphiascus sp	Harpacticoida	2	99.4728
Pocket Beach	2007	2007-05-01	6	Tisbe sp	Harpacticoida	7	348.155
Pocket Beach	2007	2007-05-01	6	Laophontidae Copepodid	Harpacticoida	9	447.628
Pocket Beach	2007	2007-05-01	6	Laophonte elongata	Harpacticoida	1	49.7364
Pocket Beach	2007	2007-05-01	6	Ameiridae	Harpacticoida	4	198.946
Pocket Beach	2007	2007-05-01	6	Harpacticus sp Copepodid	Harpacticoida	6	298.418
Pocket Beach	2007	2007-05-01	6	Harpacticus uniremis	Harpacticoida	3	149.209
Pocket Beach	2007	2007-05-01	6	Harpacticus uniremis Group	Harpacticoida	3	149.209
Pocket Beach	2007	2007-05-01	6	Amphiascopsis cinctus	Harpacticoida	4	198.946
Pocket Beach	2007	2007-05-01	6	Ectinosomatidae	Harpacticoida	2	99.4728
Pocket Beach	2007	2007-05-01	6	Harpacticoida Copepodid	Harpacticoida	13	646.573
Pocket Beach	2007	2007-05-01	6	Diosaccus spinatus	Harpacticoida	1	49.7364
Pocket Beach	2007	2007-05-01	7	Chironomidae Larva	Diptera	1	49.7364
Pocket Beach	2007	2007-05-01	7	Littorina scutulata Egg Case	Gastropoda	1	49.7364
Pocket Beach	2007	2007-05-01	7	Ostracoda	Ostracoda	2	99.4728
Pocket Beach	2007	2007-05-01	7	Cirripedia Nauplii	Cirripedia	1	49.7364
Pocket Beach	2007	2007-05-01	7	Desdimelita californica	Amphipoda	18	895.255
Pocket Beach	2007	2007-05-01	7	Calliopius sp	Amphipoda	10	497.364
Pocket Beach	2007	2007-05-01	7	Paracalliopiella pratti	Amphipoda	39	1939.72
Pocket Beach	2007	2007-05-01	7	Allorchestes sp	Amphipoda	1	49.7364
Pocket Beach	2007	2007-05-01	7	Cirripedia Cyprid	Cirripedia	7	348.155
Pocket Beach	2007	2007-05-01	7	Turbellaria	Turbellaria	1	49.7364
Pocket Beach	2007	2007-05-01	7	Nerilla sp	Archiannelida	3	149.209
Pocket Beach	2007	2007-05-01	7	Nematoda	Nematoda	2	99.4728
Pocket Beach	2007	2007-05-01	7	Heterolaophonte longisetigera	Harpacticoida	35	1740.77
Pocket Beach	2007	2007-05-01	7	Paralaophonte perplexa Group	Harpacticoida	18	895.255
Pocket Beach	2007	2007-05-01	7	Amphiascopsis cinctus	Harpacticoida	6	298.418
Pocket Beach	2007	2007-05-01	7	Ameira sp	Harpacticoida	16	795.782
Pocket Beach	2007	2007-05-01	7	Amphiascus sp	Harpacticoida	2	99.4728
Pocket Beach	2007	2007-05-01	7	Tisbe sp	Harpacticoida	14	696.31
Pocket Beach	2007	2007-05-01	7	Diarthrodes sp	Harpacticoida	1	49.7364
Pocket Beach	2007	2007-05-01	7	Cyclopoida	Cyclopoida	3	149.209
Pocket Beach	2007	2007-05-01	7	Mesochra sp	Harpacticoida	4	198.946
Pocket Beach	2007	2007-05-01	7	Ectinosomatidae	Harpacticoida	6	298.418
Pocket Beach	2007	2007-05-01	7	Ameiridae	Harpacticoida	9	447.628
Pocket Beach	2007	2007-05-01	7	Harpacticus sp Copepodid	Harpacticoida	2	99.4728
Pocket Beach	2007	2007-05-01	7	Harpacticus uniremis	Harpacticoida	6	298.418
Pocket Beach	2007	2007-05-01	7	Harpacticus uniremis Group	Harpacticoida	5	248.682
Pocket Beach	2007	2007-05-01	7	Harpacticus obscurus Group	Harpacticoida	1	49.7364
Pocket Beach	2007	2007-05-01	7	Dactylopusia crassipes	Harpacticoida	4	198.946
Pocket Beach	2007	2007-05-01	7	Dactylopusia sp	Harpacticoida	2	99.4728
Pocket Beach	2007	2007-05-01	7	Harpacticoida Copepodid	Harpacticoida	6	298.418
Pocket Beach	2007	2007-05-01	7	Amphiascoides sp	Harpacticoida	1	49.7364
Pocket Beach	2007	2007-05-01	7	Echinolaophonte sp	Harpacticoida	1	49.7364
Pocket Beach	2007	2007-05-01	7	Paralaophonte sp	Harpacticoida	1	49.7364
Pocket Beach	2007	2007-05-01	7	Laophontidae Copepodid	Harpacticoida	5	248.682
RipRap	2007	2007-05-01	1	Pentidotea wosensenskii	Isopoda	1	49.7364
RipRap	2007	2007-05-01	1	Paracalliopiella pratti	Amphipoda	75	3730.23
RipRap	2007	2007-05-01	1	Calliopiidae Juvenile	Amphipoda	17	845.519
RipRap	2007	2007-05-01	1	Calliopius sp	Amphipoda	3	149.209
RipRap	2007	2007-05-01	1	Chironomidae Adult	Diptera	1	49.7364
RipRap	2007	2007-05-01	1	Chironomidae Larva	Diptera	2	99.4728
RipRap	2007	2007-05-01	1	Cirripedia Nauplii	Cirripedia	1	49.7364
RipRap	2007	2007-05-01	1	Protohyale sp	Amphipoda	2	99.4728
RipRap	2007	2007-05-01	1	Harpacticus uniremis	Harpacticoida	2	99.4728
RipRap	2007	2007-05-01	1	Harpacticus sp Copepodid	Harpacticoida	1	49.7364
RipRap	2007	2007-05-01	1	Dactylopusia sp	Harpacticoida	1	49.7364
RipRap	2007	2007-05-01	1	Laophontidae Copepodid	Harpacticoida	1	49.7364
RipRap	2007	2007-05-01	1	Idomene purpurocincta	Harpacticoida	1	49.7364
RipRap	2007	2007-05-01	1	Paralaophonte perplexa Group	Harpacticoida	1	49.7364
RipRap	2007	2007-05-01	2	Tisbe sp	Harpacticoida	1	49.7364
RipRap	2007	2007-05-01	2	Protohyale sp	Amphipoda	8	397.891
RipRap	2007	2007-05-01	2	Calliopius sp	Amphipoda	10	497.364
RipRap	2007	2007-05-01	2	Calliopiidae Juvenile	Amphipoda	30	1492.09
RipRap	2007	2007-05-01	2	Paracalliopiella pratti	Amphipoda	462	22978.2
RipRap	2007	2007-05-01	3	Cirripedia Nauplii	Cirripedia	2	99.4728
RipRap	2007	2007-05-01	3	Littorina scutulata Egg Case	Gastropoda	1	49.7364
RipRap	2007	2007-05-01	3	Chironomidae Larva	Diptera	1	49.7364
RipRap	2007	2007-05-01	3	Protohyale sp	Amphipoda	1	49.7364
RipRap	2007	2007-05-01	3	Tisbe sp	Harpacticoida	2	99.4728
RipRap	2007	2007-05-01	3	Cirripedia Cyprid	Cirripedia	1	49.7364
RipRap	2007	2007-05-01	3	Paracalliopiella pratti	Amphipoda	163	8107.03
RipRap	2007	2007-05-01	3	Calliopiidae Juvenile	Amphipoda	4	198.946
RipRap	2007	2007-05-01	4	Cirripedia Nauplii	Cirripedia	2	99.4728
RipRap	2007	2007-05-01	4	Pentidotea wosensenskii	Isopoda	1	49.7364
RipRap	2007	2007-05-01	4	Cirripedia Cyprid	Cirripedia	4	198.946
RipRap	2007	2007-05-01	4	Paracalliopiella pratti	Amphipoda	275	13677.5
RipRap	2007	2007-05-01	4	Calliopiidae Juvenile	Amphipoda	26	1293.15
RipRap	2007	2007-05-01	4	Calliopius sp	Amphipoda	5	248.682
RipRap	2007	2007-05-01	4	Tisbe sp	Harpacticoida	1	49.7364
RipRap	2007	2007-05-01	4	Harpacticus uniremis Group	Harpacticoida	1	49.7364
RipRap	2007	2007-05-01	4	Laophonte cornuta	Harpacticoida	1	49.7364
RipRap	2007	2007-05-01	4	Parastenhelia spinosa	Harpacticoida	1	49.7364
RipRap	2007	2007-05-01	4	Harpacticoida Copepodid	Harpacticoida	1	49.7364
RipRap	2007	2007-05-01	5	Cirripedia Nauplii	Cirripedia	1	49.7364
RipRap	2007	2007-05-01	5	Aphroditoidea	Polychaeta	1	49.7364
RipRap	2007	2007-05-01	5	Littorina scutulata Egg Case	Gastropoda	4	198.946
RipRap	2007	2007-05-01	5	Cirripedia Cyprid	Cirripedia	1	49.7364
RipRap	2007	2007-05-01	5	Nematoda	Nematoda	2	99.4728
RipRap	2007	2007-05-01	5	Paracalliopiella pratti	Amphipoda	75	3730.23
RipRap	2007	2007-05-01	5	Calliopius sp	Amphipoda	5	248.682
RipRap	2007	2007-05-01	5	Harpacticus uniremis Group	Harpacticoida	1	49.7364
RipRap	2007	2007-05-01	6	Littorina scutulata Egg Case	Gastropoda	1	49.7364
RipRap	2007	2007-05-01	6	Chironomidae Larva	Diptera	1	49.7364
RipRap	2007	2007-05-01	6	Cirripedia	Cirripedia	2	99.4728
RipRap	2007	2007-05-01	6	Patellogastropoda	Gastropoda	1	49.7364
RipRap	2007	2007-05-01	6	Paracalliopiella pratti	Amphipoda	174	8654.13
RipRap	2007	2007-05-01	6	Calliopiidae Juvenile	Amphipoda	26	1293.15
RipRap	2007	2007-05-01	6	Calliopius sp	Amphipoda	5	248.682
RipRap	2007	2007-05-01	6	Harpacticus uniremis Group	Harpacticoida	3	149.209
RipRap	2007	2007-05-01	6	Zaus sp	Harpacticoida	2	99.4728
RipRap	2007	2007-05-01	7	Littorina scutulata Egg Case	Gastropoda	3	149.209
RipRap	2007	2007-05-01	7	Chironomidae Larva	Diptera	1	49.7364
RipRap	2007	2007-05-01	7	Syllidae	Polychaeta	1	49.7364
RipRap	2007	2007-05-01	7	Cirripedia Cyprid	Cirripedia	10	497.364
RipRap	2007	2007-05-01	7	Turbellaria	Turbellaria	1	49.7364
RipRap	2007	2007-05-01	7	Paracalliopiella pratti	Amphipoda	145	7211.78
RipRap	2007	2007-05-01	7	Calliopiidae Juvenile	Amphipoda	8	397.891
RipRap	2007	2007-05-01	7	Harpacticus uniremis Group	Harpacticoida	1	49.7364
RipRap	2007	2007-05-01	7	Harpacticus sp Copepodid	Harpacticoida	1	49.7364
RipRap	2007	2007-05-01	7	Littorina scutulata Egg Case	Gastropoda	1	49.7364
Seawall	2007	2007-05-01	1	Nematoda	Nematoda	4	198.946
Seawall	2007	2007-05-01	1	Cirripedia Nauplii	Cirripedia	28	1392.62
Seawall	2007	2007-05-01	1	Hyperiidea Juvenile	Amphipoda	2	99.4728
Seawall	2007	2007-05-01	1	Hydrozoa	Hydrozoa	2	99.4728
Seawall	2007	2007-05-01	1	Paracalliopiella pratti	Amphipoda	61	3033.92
Seawall	2007	2007-05-01	1	Zaus sp	Harpacticoida	1	49.7364
Seawall	2007	2007-05-01	1	Amphiascopsis cinctus	Harpacticoida	1	49.7364
Seawall	2007	2007-05-01	1	Parathalestris sp	Harpacticoida	1	49.7364
Seawall	2007	2007-05-01	1	Harpacticus sp Copepodid	Harpacticoida	1	49.7364
Seawall	2007	2007-05-01	2	Nematoda	Nematoda	4	198.946
Seawall	2007	2007-05-01	2	Chironomidae Adult	Diptera	1	49.7364
Seawall	2007	2007-05-01	2	Cirripedia Cyprid	Cirripedia	1	49.7364
Seawall	2007	2007-05-01	2	Littorina scutulata Egg Case	Gastropoda	1	49.7364
Seawall	2007	2007-05-01	2	Spionidae Larva	Polychaeta	1	49.7364
Seawall	2007	2007-05-01	2	Spionidae Juvenile	Polychaeta	1	49.7364
Seawall	2007	2007-05-01	2	Cirripedia Nauplii	Cirripedia	70	3481.55
Seawall	2007	2007-05-01	2	Paracalliopiella pratti	Amphipoda	19	944.992
Seawall	2007	2007-05-01	2	Harpacticus uniremis Group	Harpacticoida	1	49.7364
Seawall	2007	2007-05-01	2	Zaus sp	Harpacticoida	11	547.1
Seawall	2007	2007-05-01	2	Tisbe sp	Harpacticoida	8	397.891
Seawall	2007	2007-05-01	2	Scutellidium sp	Harpacticoida	1	49.7364
Seawall	2007	2007-05-01	2	Paralaophonte sp	Harpacticoida	1	49.7364
Seawall	2007	2007-05-01	2	Amphiascopsis cinctus	Harpacticoida	2	99.4728
Seawall	2007	2007-05-01	3	Nematoda	Nematoda	6	298.418
Seawall	2007	2007-05-01	3	Ostracoda	Ostracoda	1	49.7364
Seawall	2007	2007-05-01	3	Chironomidae Adult	Diptera	1	49.7364
Seawall	2007	2007-05-01	3	Paracalliopiella pratti	Amphipoda	9	447.628
Seawall	2007	2007-05-01	3	Cirripedia Cyprid	Cirripedia	1	49.7364
Seawall	2007	2007-05-01	3	Cirripedia Nauplii	Cirripedia	60	2984.18
Seawall	2007	2007-05-01	3	Polychaeta Larva	Polychaeta	3	149.209
Seawall	2007	2007-05-01	3	Gastropoda	Gastropoda	1	49.7364
Seawall	2007	2007-05-01	3	Paralaophonte perplexa Group	Harpacticoida	3	149.209
Seawall	2007	2007-05-01	3	Heterolaophonte longisetigera	Harpacticoida	1	49.7364
Seawall	2007	2007-05-01	3	Amonardia perturbata	Harpacticoida	3	149.209
Seawall	2007	2007-05-01	3	Amphiascopsis cinctus	Harpacticoida	1	49.7364
Seawall	2007	2007-05-01	3	Harpacticus uniremis Group	Harpacticoida	4	198.946
Seawall	2007	2007-05-01	3	Tisbe sp	Harpacticoida	5	248.682
Seawall	2007	2007-05-01	3	Mesochra sp	Harpacticoida	2	99.4728
Seawall	2007	2007-05-01	3	Ectinosomatidae	Harpacticoida	3	149.209
Seawall	2007	2007-05-01	3	Tegastidae	Harpacticoida	1	49.7364
Seawall	2007	2007-05-01	3	Harpacticoida Copepodid	Harpacticoida	1	49.7364
Seawall	2007	2007-05-01	4	Ostracoda	Ostracoda	1	49.7364
Seawall	2007	2007-05-01	4	Nematoda	Nematoda	3	149.209
Seawall	2007	2007-05-01	4	Cirripedia Cyprid	Cirripedia	4	198.946
Seawall	2007	2007-05-01	4	Cirripedia Nauplii	Cirripedia	69	3431.81
Seawall	2007	2007-05-01	4	Littorina scutulata Egg Case	Gastropoda	1	49.7364
Seawall	2007	2007-05-01	4	Paracalliopiella pratti	Amphipoda	11	547.1
Seawall	2007	2007-05-01	4	Heterolaophonte longisetigera	Harpacticoida	2	99.4728
Seawall	2007	2007-05-01	4	Laophonte cornuta	Harpacticoida	1	49.7364
Seawall	2007	2007-05-01	4	Ectinosomatidae	Harpacticoida	2	99.4728
Seawall	2007	2007-05-01	4	Tisbe sp	Harpacticoida	4	198.946
Seawall	2007	2007-05-01	4	Diarthrodes sp	Harpacticoida	1	49.7364
Seawall	2007	2007-05-01	4	Harpacticoida Copepodid	Harpacticoida	3	149.209
Seawall	2007	2007-05-01	5	Ostracoda	Ostracoda	1	49.7364
Seawall	2007	2007-05-01	5	Paracalliopiella pratti	Amphipoda	6	298.418
Seawall	2007	2007-05-01	5	Cirripedia Cyprid	Cirripedia	1	49.7364
Seawall	2007	2007-05-01	5	Chironomidae Larva	Diptera	3	149.209
Seawall	2007	2007-05-01	5	Acari	Acari	1	49.7364
Seawall	2007	2007-05-01	5	Harpacticus uniremis Group	Harpacticoida	5	248.682
Seawall	2007	2007-05-01	5	Tisbe sp	Harpacticoida	1	49.7364
Seawall	2007	2007-05-01	5	Zaus sp	Harpacticoida	2	99.4728
Seawall	2007	2007-05-01	5	Laophonte cornuta	Harpacticoida	1	49.7364
Seawall	2007	2007-05-01	5	Heterolaophonte longisetigera	Harpacticoida	1	49.7364
Seawall	2007	2007-05-01	5	Laophontidae Copepodid	Harpacticoida	2	99.4728
Seawall	2007	2007-05-01	5	Parathalestris sp	Harpacticoida	1	49.7364
Seawall	2007	2007-05-01	5	Tegastidae	Harpacticoida	2	99.4728
Seawall	2007	2007-05-01	5	Cirripedia Nauplii	Cirripedia	42	2088.93
Seawall	2007	2007-05-01	6	Paracalliopiella pratti	Amphipoda	3	149.209
Seawall	2007	2007-05-01	6	Nematoda	Nematoda	6	298.418
Seawall	2007	2007-05-01	6	Harpacticus uniremis Group	Harpacticoida	3	149.209
Seawall	2007	2007-05-01	6	Laophonte cornuta	Harpacticoida	1	49.7364
Seawall	2007	2007-05-01	6	Zaus sp	Harpacticoida	6	298.418
Seawall	2007	2007-05-01	6	Spionidae Larva	Polychaeta	1	49.7364
Seawall	2007	2007-05-01	6	Tegastidae	Harpacticoida	1	49.7364
Seawall	2007	2007-05-01	6	Cirripedia Nauplii	Cirripedia	49	2437.08
Seawall	2007	2007-05-01	6	Scutellidium sp	Harpacticoida	1	49.7364
Seawall	2007	2007-05-01	6	Tisbe sp	Harpacticoida	1	49.7364
Seawall	2007	2007-05-01	6	Laophontidae Copepodid	Harpacticoida	2	99.4728
Seawall	2007	2007-05-01	6	Harpacticoida Copepodid	Harpacticoida	1	49.7364
Seawall	2007	2007-05-01	6	Nerilla sp	Archiannelida	1	49.7364
[truncated: 9,532 more rows]
